# Supplementary material for: Expert-enhanced machine learning for cardiac arrhythmia classification
Source: PLoS One. 2021 Dec 23;16(12):e0261571. doi: 10.1371/journal.pone.0261571 (PMC8699667; doi:10.1371/journal.pone.0261571)
Supplement: S1 File — (ZIP) [file pone.0261571.s001.zip]

Archive with 383 entries (380 files):
- SupportingInformationFiles/
- SupportingInformationFiles/fibrillation/
- SupportingInformationFiles/fibrillation/patient137_EC61_1.json
- SupportingInformationFiles/fibrillation/patient168_HM38_1.json
- SupportingInformationFiles/fibrillation/patient124_RM49_1.json
- SupportingInformationFiles/fibrillation/patient154_CG62_1.json
- SupportingInformationFiles/fibrillation/patient180_WR45_3.json
- SupportingInformationFiles/fibrillation/patient143_TB69_2.json
- SupportingInformationFiles/fibrillation/patient138_GH44_1.json
- SupportingInformationFiles/fibrillation/patient122_MM40_2.json
- SupportingInformationFiles/fibrillation/patient130_WK44_2.json
- SupportingInformationFiles/fibrillation/patient114_KF69_1.json
- SupportingInformationFiles/fibrillation/patient104_AF65_2.json
- SupportingInformationFiles/fibrillation/patient175_RK45_3.json
- SupportingInformationFiles/fibrillation/patient163_GC58_1.json
- SupportingInformationFiles/fibrillation/patient162_FS42_1.json
- SupportingInformationFiles/fibrillation/patient125_RS44_2.json
- SupportingInformationFiles/fibrillation/patient157_CV71_1.json
- SupportingInformationFiles/fibrillation/patient150_WB37_2.json
- SupportingInformationFiles/fibrillation/patient170_JH45_3.json
- SupportingInformationFiles/fibrillation/patient135_KT35_2.json
- SupportingInformationFiles/fibrillation/patient158_DS61_3.json
- SupportingInformationFiles/fibrillation/patient131_HL42_1.json
- SupportingInformationFiles/fibrillation/patient121_AM40_2.json
- SupportingInformationFiles/fibrillation/patient127_BK57_1.json
- SupportingInformationFiles/fibrillation/patient152_AG42_1.json
- SupportingInformationFiles/fibrillation/patient105_AR47_2.json
- SupportingInformationFiles/fibrillation/patient116_HG52_1.json
- SupportingInformationFiles/fibrillation/patient109_JZ68_3.json
- SupportingInformationFiles/fibrillation/patient111_KK43_2.json
- SupportingInformationFiles/fibrillation/patient178_TS68_3.json
- SupportingInformationFiles/fibrillation/patient153_BM40_2.json
- SupportingInformationFiles/fibrillation/patient132_HS38_2.json
- SupportingInformationFiles/fibrillation/patient178_TS68_1.json
- SupportingInformationFiles/fibrillation/patient174_PE54_1.json
- SupportingInformationFiles/fibrillation/patient128_RS59_1.json
- SupportingInformationFiles/fibrillation/patient120_TW31_1.json
- SupportingInformationFiles/fibrillation/patient164_GS58_1.json
- SupportingInformationFiles/fibrillation/patient150_WB37_1.json
- SupportingInformationFiles/fibrillation/patient139_TE65_2.json
- SupportingInformationFiles/fibrillation/patient103_EE54_1.json
- SupportingInformationFiles/fibrillation/patient116_HG52_2.json
- SupportingInformationFiles/fibrillation/patient163_GC58_3.json
- SupportingInformationFiles/fibrillation/patient107_HB28_2.json
- SupportingInformationFiles/fibrillation/patient118_WM41_1.json
- SupportingInformationFiles/fibrillation/patient129_MS65_2.json
- SupportingInformationFiles/fibrillation/patient135_KT35_1.json
- SupportingInformationFiles/fibrillation/patient165_HF34_1.json
- SupportingInformationFiles/fibrillation/patient141_UH41_2.json
- SupportingInformationFiles/fibrillation/patient140_HR42_1.json
- SupportingInformationFiles/fibrillation/patient175_RK45_1.json
- SupportingInformationFiles/fibrillation/patient115_GG40_1.json
- SupportingInformationFiles/fibrillation/patient144_TS68_2.json
- SupportingInformationFiles/fibrillation/patient106_EB53_1.json
- SupportingInformationFiles/fibrillation/patient161_FH63_1.json
- SupportingInformationFiles/fibrillation/patient142_UB57_2.json
- SupportingInformationFiles/fibrillation/patient158_DS61_1.json
- SupportingInformationFiles/fibrillation/patient103_EE54_2.json
- SupportingInformationFiles/fibrillation/patient157_CV71_2.json
- SupportingInformationFiles/fibrillation/patient152_AG42_2.json
- SupportingInformationFiles/fibrillation/patient163_GC58_2.json
- SupportingInformationFiles/fibrillation/patient110_DB44_2.json
- SupportingInformationFiles/fibrillation/patient165_HF34_2.json
- SupportingInformationFiles/fibrillation/patient161_FH63_3.json
- SupportingInformationFiles/fibrillation/patient134_TS66_1.json
- SupportingInformationFiles/fibrillation/patient154_CG62_3.json
- SupportingInformationFiles/fibrillation/patient154_CG62_2.json
- SupportingInformationFiles/fibrillation/patient175_RK45_2.json
- SupportingInformationFiles/fibrillation/patient155_CH46_1.json
- SupportingInformationFiles/fibrillation/patient115_GG40_2.json
- SupportingInformationFiles/fibrillation/patient131_HL42_2.json
- SupportingInformationFiles/fibrillation/patient171_JP55_1.json
- SupportingInformationFiles/fibrillation/patient170_JH45_2.json
- SupportingInformationFiles/fibrillation/patient148_JG38_2.json
- SupportingInformationFiles/fibrillation/patient159_EF48_1.json
- SupportingInformationFiles/fibrillation/patient172_JS62_2.json
- SupportingInformationFiles/fibrillation/patient162_FS42_3.json
- SupportingInformationFiles/fibrillation/patient120_TW31_2.json
- SupportingInformationFiles/fibrillation/patient160_EW53_2.json
- SupportingInformationFiles/fibrillation/patient166_HH42_3.json
- SupportingInformationFiles/fibrillation/patient143_TB69_1.json
- SupportingInformationFiles/fibrillation/patient111_KK43_1.json
- SupportingInformationFiles/fibrillation/patient141_UH41_1.json
- SupportingInformationFiles/fibrillation/patient117_KB37_2.json
- SupportingInformationFiles/fibrillation/patient177_SZ49_2.json
- SupportingInformationFiles/fibrillation/patient160_EW53_1.json
- SupportingInformationFiles/fibrillation/patient180_WR45_1.json
- SupportingInformationFiles/fibrillation/patient172_JS62_3.json
- SupportingInformationFiles/fibrillation/patient145_GB58_2.json
- SupportingInformationFiles/fibrillation/patient167_HH52_2.json
- SupportingInformationFiles/fibrillation/patient137_EC61_2.json
- SupportingInformationFiles/fibrillation/patient139_TE65_1.json
- SupportingInformationFiles/fibrillation/patient165_HF34_3.json
- SupportingInformationFiles/fibrillation/patient133_MN40_3.json
- SupportingInformationFiles/fibrillation/patient151_AF65_2.json
- SupportingInformationFiles/fibrillation/patient159_EF48_2.json
- SupportingInformationFiles/fibrillation/patient177_SZ49_1.json
- SupportingInformationFiles/fibrillation/patient133_MN40_1.json
- SupportingInformationFiles/fibrillation/patient106_EB53_2.json
- SupportingInformationFiles/fibrillation/patient132_HS38_1.json
- SupportingInformationFiles/fibrillation/patient176_RP66_2.json
- SupportingInformationFiles/fibrillation/patient168_HM38_2.json
- SupportingInformationFiles/fibrillation/patient105_AR47_1.json
- SupportingInformationFiles/fibrillation/patient138_GH44_2.json
- SupportingInformationFiles/fibrillation/patient117_KB37_1.json
- SupportingInformationFiles/fibrillation/patient112_CG47_2.json
- SupportingInformationFiles/fibrillation/patient130_WK44_1.json
- SupportingInformationFiles/fibrillation/patient173_MM50_2.json
- SupportingInformationFiles/fibrillation/patient174_PE54_2.json
- SupportingInformationFiles/fibrillation/patient159_EF48_3.json
- SupportingInformationFiles/fibrillation/patient170_JH45_1.json
- SupportingInformationFiles/fibrillation/patient179_UR59_1.json
- SupportingInformationFiles/fibrillation/patient169_JB58_2.json
- SupportingInformationFiles/fibrillation/patient108_SK48_1.json
- SupportingInformationFiles/fibrillation/patient102_AG53_2.json
- SupportingInformationFiles/fibrillation/patient113_SO60_2.json
- SupportingInformationFiles/fibrillation/patient144_TS68_1.json
- SupportingInformationFiles/fibrillation/patient107_HB28_1.json
- SupportingInformationFiles/fibrillation/patient167_HH52_3.json
- SupportingInformationFiles/fibrillation/patient179_UR59_2.json
- SupportingInformationFiles/fibrillation/patient125_RS44_1.json
- SupportingInformationFiles/fibrillation/patient123_RD55_1.json
- SupportingInformationFiles/fibrillation/patient161_FH63_2.json
- SupportingInformationFiles/fibrillation/patient101_GF37_2.json
- SupportingInformationFiles/fibrillation/patient122_MM40_1.json
- SupportingInformationFiles/fibrillation/patient173_MM50_1.json
- SupportingInformationFiles/fibrillation/patient160_EW53_3.json
- SupportingInformationFiles/fibrillation/patient179_UR59_3.json
- SupportingInformationFiles/fibrillation/patient152_AG42_3.json
- SupportingInformationFiles/fibrillation/patient136_ES38_2.json
- SupportingInformationFiles/fibrillation/patient112_CG47_1.json
- SupportingInformationFiles/fibrillation/patient109_JZ68_1.json
- SupportingInformationFiles/fibrillation/patient158_DS61_2.json
- SupportingInformationFiles/fibrillation/patient178_TS68_2.json
- SupportingInformationFiles/fibrillation/patient156_CR37_1.json
- SupportingInformationFiles/fibrillation/patient149_GB75_2.json
- SupportingInformationFiles/fibrillation/patient146_ED37_2.json
- SupportingInformationFiles/fibrillation/patient118_WM41_2.json
- SupportingInformationFiles/fibrillation/patient109_JZ68_2.json
- SupportingInformationFiles/fibrillation/patient171_JP55_3.json
- SupportingInformationFiles/fibrillation/patient174_PE54_3.json
- SupportingInformationFiles/fibrillation/patient108_SK48_2.json
- SupportingInformationFiles/fibrillation/patient153_BM40_3.json
- SupportingInformationFiles/fibrillation/patient164_GS58_2.json
- SupportingInformationFiles/fibrillation/patient155_CH46_3.json
- SupportingInformationFiles/fibrillation/patient128_RS59_2.json
- SupportingInformationFiles/fibrillation/patient169_JB58_1.json
- SupportingInformationFiles/fibrillation/patient113_SO60_1.json
- SupportingInformationFiles/fibrillation/patient151_AF65_1.json
- SupportingInformationFiles/fibrillation/patient101_GF37_1.json
- SupportingInformationFiles/fibrillation/patient121_AM40_1.json
- SupportingInformationFiles/fibrillation/patient149_GB75_1.json
- SupportingInformationFiles/fibrillation/patient168_HM38_3.json
- SupportingInformationFiles/fibrillation/patient156_CR37_2.json
- SupportingInformationFiles/fibrillation/patient114_KF69_2.json
- SupportingInformationFiles/fibrillation/patient166_HH42_1.json
- SupportingInformationFiles/fibrillation/patient176_RP66_1.json
- SupportingInformationFiles/fibrillation/patient169_JB58_3.json
- SupportingInformationFiles/fibrillation/patient156_CR37_3.json
- SupportingInformationFiles/fibrillation/patient136_ES38_1.json
- SupportingInformationFiles/fibrillation/patient104_AF65_1.json
- SupportingInformationFiles/fibrillation/patient110_DB44_1.json
- SupportingInformationFiles/fibrillation/patient124_RM49_2.json
- SupportingInformationFiles/fibrillation/patient123_RD55_2.json
- SupportingInformationFiles/fibrillation/patient127_BK57_2.json
- SupportingInformationFiles/fibrillation/patient167_HH52_1.json
- SupportingInformationFiles/fibrillation/patient173_MM50_3.json
- SupportingInformationFiles/fibrillation/patient153_BM40_1.json
- SupportingInformationFiles/fibrillation/patient171_JP55_2.json
- SupportingInformationFiles/fibrillation/patient102_AG53_1.json
- SupportingInformationFiles/fibrillation/patient166_HH42_2.json
- SupportingInformationFiles/fibrillation/patient164_GS58_3.json
- SupportingInformationFiles/fibrillation/patient145_GB58_1.json
- SupportingInformationFiles/fibrillation/patient119_PD58_1.json
- SupportingInformationFiles/fibrillation/patient172_JS62_1.json
- SupportingInformationFiles/fibrillation/patient176_RP66_3.json
- SupportingInformationFiles/fibrillation/patient133_MN40_2.json
- SupportingInformationFiles/fibrillation/patient140_HR42_2.json
- SupportingInformationFiles/fibrillation/patient162_FS42_2.json
- SupportingInformationFiles/fibrillation/patient151_AF65_3.json
- SupportingInformationFiles/fibrillation/patient148_JG38_1.json
- SupportingInformationFiles/fibrillation/patient129_MS65_1.json
- SupportingInformationFiles/fibrillation/patient180_WR45_2.json
- SupportingInformationFiles/fibrillation/patient107_HB28_3.json
- SupportingInformationFiles/fibrillation/patient157_CV71_3.json
- SupportingInformationFiles/fibrillation/patient126_IS49_1.json
- SupportingInformationFiles/fibrillation/patient155_CH46_2.json
- SupportingInformationFiles/fibrillation/patient134_TS66_2.json
- SupportingInformationFiles/fibrillation/patient146_ED37_1.json
- SupportingInformationFiles/fibrillation/patient142_UB57_1.json
- SupportingInformationFiles/fibrillation/patient119_PD58_2.json
- SupportingInformationFiles/fibrillation/patient177_SZ49_3.json
- SupportingInformationFiles/flutter/
- SupportingInformationFiles/flutter/patient64_HA38_1.json
- SupportingInformationFiles/flutter/patient51_AB51_1.json
- SupportingInformationFiles/flutter/patient34_AP45_1.json
- SupportingInformationFiles/flutter/patient68_KB39_1.json
- SupportingInformationFiles/flutter/patient50_KH25_1.json
- SupportingInformationFiles/flutter/patient33_RF63_2.json
- SupportingInformationFiles/flutter/patient80_WW49_1.json
- SupportingInformationFiles/flutter/patient72_PS44_2.json
- SupportingInformationFiles/flutter/patient19_KS51_1.json
- SupportingInformationFiles/flutter/patient46_FH37_1.json
- SupportingInformationFiles/flutter/patient59_FK32_1.json
- SupportingInformationFiles/flutter/patient69_MH37_1.json
- SupportingInformationFiles/flutter/patient53_BR54_2.json
- SupportingInformationFiles/flutter/patient13_KC60_2.json
- SupportingInformationFiles/flutter/patient58_EH43_3.json
- SupportingInformationFiles/flutter/patient79_WU53_2.json
- SupportingInformationFiles/flutter/patient65_HM47_2.json
- SupportingInformationFiles/flutter/patient51_AB51_2.json
- SupportingInformationFiles/flutter/patient51_AB51_3.json
- SupportingInformationFiles/flutter/patient63_GS51_3.json
- SupportingInformationFiles/flutter/patient37_MA26_2.json
- SupportingInformationFiles/flutter/patient75_VR58_2.json
- SupportingInformationFiles/flutter/patient57_EG49_3.json
- SupportingInformationFiles/flutter/patient71_PO46_2.json
- SupportingInformationFiles/flutter/patient26_TK57_2.json
- SupportingInformationFiles/flutter/patient67_JM47_3.json
- SupportingInformationFiles/flutter/patient73_RM63_1.json
- SupportingInformationFiles/flutter/patient14_RC37_2.json
- SupportingInformationFiles/flutter/patient10_HW39_2.json
- SupportingInformationFiles/flutter/patient23_WA39_2.json
- SupportingInformationFiles/flutter/patient79_WU53_1.json
- SupportingInformationFiles/flutter/patient49_RR54_1.json
- SupportingInformationFiles/flutter/patient10_HW39_1.json
- SupportingInformationFiles/flutter/patient54_BS39_2.json
- SupportingInformationFiles/flutter/patient47_HW37_2.json
- SupportingInformationFiles/flutter/patient32_SS31_1.json
- SupportingInformationFiles/flutter/patient12_FK35_1.json
- SupportingInformationFiles/flutter/patient80_WW49_3.json
- SupportingInformationFiles/flutter/patient78_WM32_2.json
- SupportingInformationFiles/flutter/patient22_DW55_1.json
- SupportingInformationFiles/flutter/patient48_HP39_1.json
- SupportingInformationFiles/flutter/patient61_FS45_2.json
- SupportingInformationFiles/flutter/patient60_FS35_1.json
- SupportingInformationFiles/flutter/patient24_TM35_2.json
- SupportingInformationFiles/flutter/patient35_KT46_2.json
- SupportingInformationFiles/flutter/patient20_RE53_1.json
- SupportingInformationFiles/flutter/patient39_RA34_2.json
- SupportingInformationFiles/flutter/patient48_HP39_2.json
- SupportingInformationFiles/flutter/patient31_MA45_2.json
- SupportingInformationFiles/flutter/patient21_GR25_3.json
- SupportingInformationFiles/flutter/patient69_MH37_3.json
- SupportingInformationFiles/flutter/patient63_GS51_1.json
- SupportingInformationFiles/flutter/patient78_WM32_1.json
- SupportingInformationFiles/flutter/patient41_DS44_1.json
- SupportingInformationFiles/flutter/patient31_MA45_1.json
- SupportingInformationFiles/flutter/patient56_CA56_1.json
- SupportingInformationFiles/flutter/patient67_JM47_1.json
- SupportingInformationFiles/flutter/patient03_GH61_1.json
- SupportingInformationFiles/flutter/patient39_RA34_3.json
- SupportingInformationFiles/flutter/patient74_RS42_3.json
- SupportingInformationFiles/flutter/patient29_WS46_2.json
- SupportingInformationFiles/flutter/patient49_RR54_2.json
- SupportingInformationFiles/flutter/patient64_HA38_2.json
- SupportingInformationFiles/flutter/patient60_FS35_2.json
- SupportingInformationFiles/flutter/patient39_RA34_1.json
- SupportingInformationFiles/flutter/patient25_OR72_1.json
- SupportingInformationFiles/flutter/patient70_MS36_1.json
- SupportingInformationFiles/flutter/patient28_ML49_1.json
- SupportingInformationFiles/flutter/patient36_BF39_1.json
- SupportingInformationFiles/flutter/patient72_PS44_3.json
- SupportingInformationFiles/flutter/patient70_MS36_3.json
- SupportingInformationFiles/flutter/patient08_CK40_2.json
- SupportingInformationFiles/flutter/patient42_JS43_2.json
- SupportingInformationFiles/flutter/patient18_MB32_1.json
- SupportingInformationFiles/flutter/patient29_WS46_1.json
- SupportingInformationFiles/flutter/patient04_AG55_2.json
- SupportingInformationFiles/flutter/patient53_BR54_3.json
- SupportingInformationFiles/flutter/patient45_MA45_2.json
- SupportingInformationFiles/flutter/patient49_RR54_3.json
- SupportingInformationFiles/flutter/patient01_GS47_1.json
- SupportingInformationFiles/flutter/patient17_TW50_2.json
- SupportingInformationFiles/flutter/patient18_MB32_2.json
- SupportingInformationFiles/flutter/patient40_HK36_2.json
- SupportingInformationFiles/flutter/patient06_EM30_2.json
- SupportingInformationFiles/flutter/patient16_GM40_1.json
- SupportingInformationFiles/flutter/patient12_FK35_2.json
- SupportingInformationFiles/flutter/patient59_FK32_2.json
- SupportingInformationFiles/flutter/patient58_EH43_1.json
- SupportingInformationFiles/flutter/patient26_TK57_1.json
- SupportingInformationFiles/flutter/patient75_VR58_1.json
- SupportingInformationFiles/flutter/patient41_DS44_2.json
- SupportingInformationFiles/flutter/patient06_EM30_1.json
- SupportingInformationFiles/flutter/patient38_RM49_2.json
- SupportingInformationFiles/flutter/patient27_SM30_1.json
- SupportingInformationFiles/flutter/patient71_PO46_1.json
- SupportingInformationFiles/flutter/patient34_AP45_3.json
- SupportingInformationFiles/flutter/patient05_FS42_2.json
- SupportingInformationFiles/flutter/patient09_ER68_2.json
- SupportingInformationFiles/flutter/patient07_RP43_2.json
- SupportingInformationFiles/flutter/patient30_MZ46_3.json
- SupportingInformationFiles/flutter/patient30_MZ46_1.json
- SupportingInformationFiles/flutter/patient58_EH43_2.json
- SupportingInformationFiles/flutter/patient71_PO46_3.json
- SupportingInformationFiles/flutter/patient80_WW49_2.json
- SupportingInformationFiles/flutter/patient37_MA26_1.json
- SupportingInformationFiles/flutter/patient27_SM30_2.json
- SupportingInformationFiles/flutter/patient57_EG49_1.json
[truncated: 83 more entries]
