# Supplementary material for: Expert-enhanced machine learning for cardiac arrhythmia classification
Source: PLoS One. 2021 Dec 23;16(12):e0261571. doi: 10.1371/journal.pone.0261571 (PMC8699667; doi:10.1371/journal.pone.0261571)
Supplement: S1 File — (ZIP) [file pone.0261571.s001.zip › SupportingInformationFiles/fibrillation/patient137_EC61_1.json]

{
  "patientId": "Patient137 (EC61_1)",
  "signals": [
    428,
    494,
    352,
    404,
    392,
    382,
    338,
    342,
    396,
    378,
    442,
    390,
    386,
    506,
    484,
    598,
    408,
    476,
    390,
    498,
    378,
    546,
    392,
    376
  ]
}
