# Supplementary material for: Expert-enhanced machine learning for cardiac arrhythmia classification
Source: PLoS One. 2021 Dec 23;16(12):e0261571. doi: 10.1371/journal.pone.0261571 (PMC8699667; doi:10.1371/journal.pone.0261571)
Supplement: S1 File — (ZIP) [file pone.0261571.s001.zip › SupportingInformationFiles/fibrillation/patient168_HM38_1.json]

{
  "patientId": "Patient168 (HM38_1)",
  "signals": [
    664,
    756,
    980,
    736,
    868,
    736,
    1512,
    944,
    816,
    836,
    904,
    720,
    772,
    856,
    912,
    1380,
    748,
    772,
    936,
    824,
    740,
    828,
    1236,
    908
  ]
}
