# Supplementary material for: Expert-enhanced machine learning for cardiac arrhythmia classification
Source: PLoS One. 2021 Dec 23;16(12):e0261571. doi: 10.1371/journal.pone.0261571 (PMC8699667; doi:10.1371/journal.pone.0261571)
Supplement: S1 File — (ZIP) [file pone.0261571.s001.zip › SupportingInformationFiles/fibrillation/patient124_RM49_1.json]

{
  "patientId": "Patient124 (RM49_1)",
  "signals": [
    686,
    616,
    562,
    480,
    506,
    710,
    466,
    754,
    516,
    554,
    504,
    464,
    508,
    596,
    482,
    750,
    620,
    834,
    786,
    662,
    580,
    646,
    500,
    562
  ]
}
