# Supplementary material for: Expert-enhanced machine learning for cardiac arrhythmia classification
Source: PLoS One. 2021 Dec 23;16(12):e0261571. doi: 10.1371/journal.pone.0261571 (PMC8699667; doi:10.1371/journal.pone.0261571)
Supplement: S1 File — (ZIP) [file pone.0261571.s001.zip › SupportingInformationFiles/fibrillation/patient154_CG62_1.json]

{
  "patientId": "Patient154 (CG62_1)",
  "signals": [
    732,
    624,
    672,
    476,
    636,
    588,
    612,
    652,
    740,
    632,
    512,
    644,
    648,
    652,
    568,
    656,
    664,
    452,
    592,
    752,
    408,
    580,
    652,
    600
  ]
}
