# Supplementary material for: Expert-enhanced machine learning for cardiac arrhythmia classification
Source: PLoS One. 2021 Dec 23;16(12):e0261571. doi: 10.1371/journal.pone.0261571 (PMC8699667; doi:10.1371/journal.pone.0261571)
Supplement: S1 File — (ZIP) [file pone.0261571.s001.zip › SupportingInformationFiles/fibrillation/patient180_WR45_3.json]

{
  "patientId": "Patient180 (WR45_3)",
  "signals": [
    832,
    776,
    728,
    768,
    704,
    648,
    716,
    708,
    752,
    732,
    900,
    444,
    700,
    568,
    692,
    752,
    748,
    488,
    672,
    756,
    720,
    884,
    712,
    776
  ]
}
