# Supplementary material for: Expert-enhanced machine learning for cardiac arrhythmia classification
Source: PLoS One. 2021 Dec 23;16(12):e0261571. doi: 10.1371/journal.pone.0261571 (PMC8699667; doi:10.1371/journal.pone.0261571)
Supplement: S1 File — (ZIP) [file pone.0261571.s001.zip › SupportingInformationFiles/fibrillation/patient143_TB69_2.json]

{
  "patientId": "Patient143 (TB69_2)",
  "signals": [
    530,
    870,
    1072,
    486,
    944,
    984,
    684,
    882,
    822,
    532,
    678,
    688,
    634,
    670,
    786,
    528,
    648,
    474,
    790,
    698,
    588,
    520,
    584,
    1222
  ]
}
