# Supplementary material for: Expert-enhanced machine learning for cardiac arrhythmia classification
Source: PLoS One. 2021 Dec 23;16(12):e0261571. doi: 10.1371/journal.pone.0261571 (PMC8699667; doi:10.1371/journal.pone.0261571)
Supplement: S1 File — (ZIP) [file pone.0261571.s001.zip › SupportingInformationFiles/fibrillation/patient138_GH44_1.json]

{
  "patientId": "Patient138 (GH44_1)",
  "signals": [
    676,
    472,
    406,
    374,
    400,
    612,
    634,
    418,
    428,
    816,
    426,
    378,
    528,
    454,
    392,
    404,
    432,
    604,
    520,
    364,
    604,
    520,
    394,
    400
  ]
}
