# Supplementary material for: Expert-enhanced machine learning for cardiac arrhythmia classification
Source: PLoS One. 2021 Dec 23;16(12):e0261571. doi: 10.1371/journal.pone.0261571 (PMC8699667; doi:10.1371/journal.pone.0261571)
Supplement: S1 File — (ZIP) [file pone.0261571.s001.zip › SupportingInformationFiles/fibrillation/patient122_MM40_2.json]

{
  "patientId": "Patient122 (MM40_2)",
  "signals": [
    448,
    462,
    842,
    482,
    490,
    472,
    448,
    504,
    786,
    838,
    544,
    468,
    606,
    630,
    666,
    500,
    636,
    558,
    478,
    478,
    452,
    524,
    552,
    564
  ]
}
