# Supplementary material for: Expert-enhanced machine learning for cardiac arrhythmia classification
Source: PLoS One. 2021 Dec 23;16(12):e0261571. doi: 10.1371/journal.pone.0261571 (PMC8699667; doi:10.1371/journal.pone.0261571)
Supplement: S1 File — (ZIP) [file pone.0261571.s001.zip › SupportingInformationFiles/fibrillation/patient130_WK44_2.json]

{
  "patientId": "Patient130 (WK44_2)",
  "signals": [
    504,
    834,
    528,
    550,
    610,
    684,
    640,
    466,
    520,
    564,
    618,
    546,
    672,
    544,
    714,
    534,
    536,
    516,
    582,
    664,
    564,
    496,
    556,
    514
  ]
}
