# Supplementary material for: Expert-enhanced machine learning for cardiac arrhythmia classification
Source: PLoS One. 2021 Dec 23;16(12):e0261571. doi: 10.1371/journal.pone.0261571 (PMC8699667; doi:10.1371/journal.pone.0261571)
Supplement: S1 File — (ZIP) [file pone.0261571.s001.zip › SupportingInformationFiles/fibrillation/patient114_KF69_1.json]

{
  "patientId": "Patient114 (KF69_1)",
  "signals": [
    528,
    750,
    422,
    470,
    396,
    486,
    558,
    554,
    596,
    658,
    596,
    368,
    566,
    412,
    592,
    550,
    606,
    570,
    688,
    624,
    698,
    688,
    604,
    428
  ]
}
