# Supplementary material for: Expert-enhanced machine learning for cardiac arrhythmia classification
Source: PLoS One. 2021 Dec 23;16(12):e0261571. doi: 10.1371/journal.pone.0261571 (PMC8699667; doi:10.1371/journal.pone.0261571)
Supplement: S1 File — (ZIP) [file pone.0261571.s001.zip › SupportingInformationFiles/fibrillation/patient104_AF65_2.json]

{
  "patientId": "Patient104 (AF65_2)",
  "signals": [
    608,
    490,
    864,
    792,
    672,
    660,
    564,
    474,
    752,
    664,
    592,
    522,
    494,
    560,
    468,
    476,
    870,
    724,
    646,
    464,
    588,
    670,
    742,
    562
  ]
}
