# Supplementary material for: Expert-enhanced machine learning for cardiac arrhythmia classification
Source: PLoS One. 2021 Dec 23;16(12):e0261571. doi: 10.1371/journal.pone.0261571 (PMC8699667; doi:10.1371/journal.pone.0261571)
Supplement: S1 File — (ZIP) [file pone.0261571.s001.zip › SupportingInformationFiles/fibrillation/patient175_RK45_3.json]

{
  "patientId": "Patient175 (RK45_3)",
  "signals": [
    724,
    1252,
    824,
    812,
    644,
    492,
    696,
    1020,
    508,
    776,
    696,
    700,
    1004,
    684,
    756,
    516,
    528,
    544,
    724,
    828,
    872,
    780,
    800,
    544
  ]
}
