# Supplementary material for: Expert-enhanced machine learning for cardiac arrhythmia classification
Source: PLoS One. 2021 Dec 23;16(12):e0261571. doi: 10.1371/journal.pone.0261571 (PMC8699667; doi:10.1371/journal.pone.0261571)
Supplement: S1 File — (ZIP) [file pone.0261571.s001.zip › SupportingInformationFiles/fibrillation/patient163_GC58_1.json]

{
  "patientId": "Patient163 (GC58_1)",
  "signals": [
    440,
    648,
    444,
    488,
    756,
    588,
    444,
    648,
    504,
    540,
    480,
    580,
    592,
    476,
    480,
    560,
    672,
    464,
    592,
    720,
    656,
    420,
    760,
    432
  ]
}
