# Supplementary material for: Expert-enhanced machine learning for cardiac arrhythmia classification
Source: PLoS One. 2021 Dec 23;16(12):e0261571. doi: 10.1371/journal.pone.0261571 (PMC8699667; doi:10.1371/journal.pone.0261571)
Supplement: S1 File — (ZIP) [file pone.0261571.s001.zip › SupportingInformationFiles/fibrillation/patient162_FS42_1.json]

{
  "patientId": "Patient162 (FS42_1)",
  "signals": [
    824,
    692,
    840,
    944,
    684,
    544,
    424,
    768,
    692,
    1040,
    688,
    696,
    700,
    668,
    600,
    556,
    596,
    624,
    728,
    584,
    636,
    640,
    1040,
    488
  ]
}
