# Supplementary material for: Expert-enhanced machine learning for cardiac arrhythmia classification
Source: PLoS One. 2021 Dec 23;16(12):e0261571. doi: 10.1371/journal.pone.0261571 (PMC8699667; doi:10.1371/journal.pone.0261571)
Supplement: S1 File — (ZIP) [file pone.0261571.s001.zip › SupportingInformationFiles/fibrillation/patient125_RS44_2.json]

{
  "patientId": "Patient125 (RS44_2)",
  "signals": [
    822,
    498,
    714,
    528,
    726,
    520,
    592,
    548,
    584,
    494,
    702,
    700,
    870,
    486,
    758,
    484,
    510,
    656,
    508,
    568,
    676,
    654,
    472,
    680
  ]
}
