# Supplementary material for: Expert-enhanced machine learning for cardiac arrhythmia classification
Source: PLoS One. 2021 Dec 23;16(12):e0261571. doi: 10.1371/journal.pone.0261571 (PMC8699667; doi:10.1371/journal.pone.0261571)
Supplement: S1 File — (ZIP) [file pone.0261571.s001.zip › SupportingInformationFiles/fibrillation/patient157_CV71_1.json]

{
  "patientId": "Patient157 (CV71_1)",
  "signals": [
    440,
    508,
    592,
    504,
    448,
    612,
    576,
    436,
    532,
    388,
    508,
    472,
    564,
    480,
    700,
    620,
    596,
    560,
    564,
    388,
    464,
    468,
    580,
    412
  ]
}
