# Supplementary material for: Expert-enhanced machine learning for cardiac arrhythmia classification
Source: PLoS One. 2021 Dec 23;16(12):e0261571. doi: 10.1371/journal.pone.0261571 (PMC8699667; doi:10.1371/journal.pone.0261571)
Supplement: S1 File — (ZIP) [file pone.0261571.s001.zip › SupportingInformationFiles/fibrillation/patient150_WB37_2.json]

{
  "patientId": "Patient150 (WB37_2)",
  "signals": [
    992,
    678,
    620,
    636,
    960,
    678,
    580,
    572,
    820,
    608,
    1012,
    666,
    776,
    638,
    574,
    598,
    686,
    688,
    638,
    618,
    614,
    878,
    980,
    654
  ]
}
