# Supplementary material for: Expert-enhanced machine learning for cardiac arrhythmia classification
Source: PLoS One. 2021 Dec 23;16(12):e0261571. doi: 10.1371/journal.pone.0261571 (PMC8699667; doi:10.1371/journal.pone.0261571)
Supplement: S1 File — (ZIP) [file pone.0261571.s001.zip › SupportingInformationFiles/fibrillation/patient170_JH45_3.json]

{
  "patientId": "Patient170 (JH45_3)",
  "signals": [
    524,
    592,
    556,
    808,
    644,
    540,
    572,
    512,
    716,
    464,
    624,
    448,
    664,
    496,
    516,
    620,
    432,
    532,
    740,
    460,
    668,
    612,
    604,
    476
  ]
}
