# Supplementary material for: Expert-enhanced machine learning for cardiac arrhythmia classification
Source: PLoS One. 2021 Dec 23;16(12):e0261571. doi: 10.1371/journal.pone.0261571 (PMC8699667; doi:10.1371/journal.pone.0261571)
Supplement: S1 File — (ZIP) [file pone.0261571.s001.zip › SupportingInformationFiles/fibrillation/patient135_KT35_2.json]

{
  "patientId": "Patient135 (KT35_2)",
  "signals": [
    450,
    702,
    586,
    622,
    678,
    696,
    666,
    712,
    570,
    806,
    658,
    604,
    618,
    592,
    640,
    540,
    526,
    494,
    600,
    520,
    612,
    614,
    560,
    566
  ]
}
