# Supplementary material for: Expert-enhanced machine learning for cardiac arrhythmia classification
Source: PLoS One. 2021 Dec 23;16(12):e0261571. doi: 10.1371/journal.pone.0261571 (PMC8699667; doi:10.1371/journal.pone.0261571)
Supplement: S1 File — (ZIP) [file pone.0261571.s001.zip › SupportingInformationFiles/fibrillation/patient158_DS61_3.json]

{
  "patientId": "Patient158 (DS61_3)",
  "signals": [
    924,
    964,
    988,
    1096,
    1132,
    1040,
    764,
    796,
    920,
    660,
    1228,
    804,
    816,
    1008,
    1208,
    904,
    944,
    872,
    792,
    1072,
    872,
    956,
    1184,
    1092
  ]
}
