# Supplementary material for: Expert-enhanced machine learning for cardiac arrhythmia classification
Source: PLoS One. 2021 Dec 23;16(12):e0261571. doi: 10.1371/journal.pone.0261571 (PMC8699667; doi:10.1371/journal.pone.0261571)
Supplement: S1 File — (ZIP) [file pone.0261571.s001.zip › SupportingInformationFiles/fibrillation/patient131_HL42_1.json]

{
  "patientId": "Patient131 (HL42_1)",
  "signals": [
    618,
    584,
    834,
    722,
    628,
    804,
    926,
    1102,
    704,
    528,
    1142,
    636,
    702,
    694,
    690,
    704,
    844,
    638,
    876,
    624,
    810,
    832,
    634,
    548
  ]
}
