# Supplementary material for: Expert-enhanced machine learning for cardiac arrhythmia classification
Source: PLoS One. 2021 Dec 23;16(12):e0261571. doi: 10.1371/journal.pone.0261571 (PMC8699667; doi:10.1371/journal.pone.0261571)
Supplement: S1 File — (ZIP) [file pone.0261571.s001.zip › SupportingInformationFiles/fibrillation/patient121_AM40_2.json]

{
  "patientId": "Patient121 (AM40_2)",
  "signals": [
    938,
    642,
    508,
    760,
    520,
    526,
    798,
    938,
    542,
    692,
    840,
    562,
    678,
    696,
    782,
    564,
    766,
    594,
    590,
    700,
    582,
    578,
    552,
    580
  ]
}
