# Supplementary material for: Expert-enhanced machine learning for cardiac arrhythmia classification
Source: PLoS One. 2021 Dec 23;16(12):e0261571. doi: 10.1371/journal.pone.0261571 (PMC8699667; doi:10.1371/journal.pone.0261571)
Supplement: S1 File — (ZIP) [file pone.0261571.s001.zip › SupportingInformationFiles/fibrillation/patient127_BK57_1.json]

{
  "patientId": "Patient127 (BK57_1)",
  "signals": [
    544,
    1316,
    512,
    658,
    812,
    956,
    800,
    576,
    626,
    1176,
    880,
    474,
    776,
    536,
    860,
    804,
    706,
    662,
    1326,
    1216,
    536,
    498,
    1068,
    904
  ]
}
