# Supplementary material for: Expert-enhanced machine learning for cardiac arrhythmia classification
Source: PLoS One. 2021 Dec 23;16(12):e0261571. doi: 10.1371/journal.pone.0261571 (PMC8699667; doi:10.1371/journal.pone.0261571)
Supplement: S1 File — (ZIP) [file pone.0261571.s001.zip › SupportingInformationFiles/fibrillation/patient152_AG42_1.json]

{
  "patientId": "Patient152 (AG42_1)",
  "signals": [
    568,
    532,
    544,
    488,
    828,
    520,
    604,
    644,
    696,
    944,
    1016,
    972,
    596,
    508,
    520,
    524,
    480,
    496,
    1072,
    904,
    540,
    524,
    1100,
    864
  ]
}
