# Supplementary material for: Expert-enhanced machine learning for cardiac arrhythmia classification
Source: PLoS One. 2021 Dec 23;16(12):e0261571. doi: 10.1371/journal.pone.0261571 (PMC8699667; doi:10.1371/journal.pone.0261571)
Supplement: S1 File — (ZIP) [file pone.0261571.s001.zip › SupportingInformationFiles/fibrillation/patient105_AR47_2.json]

{
  "patientId": "Patient105 (AR47_2)",
  "signals": [
    566,
    746,
    692,
    514,
    908,
    894,
    1016,
    728,
    596,
    592,
    556,
    444,
    886,
    584,
    948,
    646,
    970,
    892,
    674,
    670,
    658,
    958,
    508,
    768
  ]
}
