# Supplementary material for: Expert-enhanced machine learning for cardiac arrhythmia classification
Source: PLoS One. 2021 Dec 23;16(12):e0261571. doi: 10.1371/journal.pone.0261571 (PMC8699667; doi:10.1371/journal.pone.0261571)
Supplement: S1 File — (ZIP) [file pone.0261571.s001.zip › SupportingInformationFiles/fibrillation/patient116_HG52_1.json]

{
  "patientId": "Patient116 (HG52_1)",
  "signals": [
    466,
    442,
    654,
    530,
    696,
    466,
    644,
    462,
    438,
    704,
    604,
    606,
    486,
    454,
    744,
    534,
    654,
    600,
    460,
    448,
    480,
    478,
    540,
    560
  ]
}
