# Supplementary material for: Expert-enhanced machine learning for cardiac arrhythmia classification
Source: PLoS One. 2021 Dec 23;16(12):e0261571. doi: 10.1371/journal.pone.0261571 (PMC8699667; doi:10.1371/journal.pone.0261571)
Supplement: S1 File — (ZIP) [file pone.0261571.s001.zip › SupportingInformationFiles/fibrillation/patient109_JZ68_3.json]

{
  "patientId": "Patient109 (JZ68_3)",
  "signals": [
    368,
    622,
    390,
    440,
    744,
    634,
    708,
    510,
    364,
    304,
    578,
    736,
    494,
    526,
    776,
    408,
    364,
    342,
    606,
    392,
    260,
    316,
    364,
    402
  ]
}
