# Supplementary material for: Expert-enhanced machine learning for cardiac arrhythmia classification
Source: PLoS One. 2021 Dec 23;16(12):e0261571. doi: 10.1371/journal.pone.0261571 (PMC8699667; doi:10.1371/journal.pone.0261571)
Supplement: S1 File — (ZIP) [file pone.0261571.s001.zip › SupportingInformationFiles/fibrillation/patient111_KK43_2.json]

{
  "patientId": "Patient111 (KK43_2)",
  "signals": [
    450,
    806,
    466,
    516,
    520,
    754,
    588,
    516,
    514,
    698,
    620,
    532,
    556,
    730,
    664,
    548,
    418,
    482,
    670,
    812,
    610,
    426,
    704,
    560
  ]
}
