# Supplementary material for: Expert-enhanced machine learning for cardiac arrhythmia classification
Source: PLoS One. 2021 Dec 23;16(12):e0261571. doi: 10.1371/journal.pone.0261571 (PMC8699667; doi:10.1371/journal.pone.0261571)
Supplement: S1 File — (ZIP) [file pone.0261571.s001.zip › SupportingInformationFiles/fibrillation/patient178_TS68_3.json]

{
  "patientId": "Patient178 (TS68_3)",
  "signals": [
    580,
    368,
    456,
    640,
    532,
    428,
    784,
    696,
    772,
    696,
    624,
    524,
    416,
    396,
    744,
    432,
    964,
    404,
    524,
    672,
    744,
    664,
    800,
    936
  ]
}
