# Supplementary material for: Expert-enhanced machine learning for cardiac arrhythmia classification
Source: PLoS One. 2021 Dec 23;16(12):e0261571. doi: 10.1371/journal.pone.0261571 (PMC8699667; doi:10.1371/journal.pone.0261571)
Supplement: S1 File — (ZIP) [file pone.0261571.s001.zip › SupportingInformationFiles/fibrillation/patient153_BM40_2.json]

{
  "patientId": "Patient153 (BM40_2)",
  "signals": [
    512,
    828,
    480,
    488,
    508,
    476,
    484,
    520,
    536,
    492,
    480,
    752,
    584,
    452,
    476,
    444,
    496,
    512,
    640,
    472,
    608,
    440,
    672,
    792
  ]
}
