# Supplementary material for: Expert-enhanced machine learning for cardiac arrhythmia classification
Source: PLoS One. 2021 Dec 23;16(12):e0261571. doi: 10.1371/journal.pone.0261571 (PMC8699667; doi:10.1371/journal.pone.0261571)
Supplement: S1 File — (ZIP) [file pone.0261571.s001.zip › SupportingInformationFiles/fibrillation/patient132_HS38_2.json]

{
  "patientId": "Patient132 (HS38_2)",
  "signals": [
    894,
    1284,
    914,
    830,
    928,
    730,
    968,
    782,
    1166,
    1066,
    686,
    968,
    864,
    854,
    1132,
    680,
    712,
    810,
    736,
    1242,
    1074,
    1024,
    1056,
    996
  ]
}
