# Supplementary material for: Expert-enhanced machine learning for cardiac arrhythmia classification
Source: PLoS One. 2021 Dec 23;16(12):e0261571. doi: 10.1371/journal.pone.0261571 (PMC8699667; doi:10.1371/journal.pone.0261571)
Supplement: S1 File — (ZIP) [file pone.0261571.s001.zip › SupportingInformationFiles/fibrillation/patient178_TS68_1.json]

{
  "patientId": "Patient178 (TS68_1)",
  "signals": [
    500,
    664,
    772,
    796,
    540,
    664,
    612,
    520,
    668,
    880,
    412,
    572,
    564,
    692,
    788,
    620,
    584,
    720,
    404,
    648,
    660,
    596,
    464,
    636
  ]
}
