# Supplementary material for: Expert-enhanced machine learning for cardiac arrhythmia classification
Source: PLoS One. 2021 Dec 23;16(12):e0261571. doi: 10.1371/journal.pone.0261571 (PMC8699667; doi:10.1371/journal.pone.0261571)
Supplement: S1 File — (ZIP) [file pone.0261571.s001.zip › SupportingInformationFiles/fibrillation/patient174_PE54_1.json]

{
  "patientId": "Patient174 (PE54_1)",
  "signals": [
    724,
    804,
    744,
    740,
    736,
    644,
    996,
    764,
    836,
    616,
    624,
    900,
    656,
    1084,
    740,
    964,
    700,
    776,
    616,
    744,
    864,
    868,
    884,
    876
  ]
}
