# Supplementary material for: Expert-enhanced machine learning for cardiac arrhythmia classification
Source: PLoS One. 2021 Dec 23;16(12):e0261571. doi: 10.1371/journal.pone.0261571 (PMC8699667; doi:10.1371/journal.pone.0261571)
Supplement: S1 File — (ZIP) [file pone.0261571.s001.zip › SupportingInformationFiles/fibrillation/patient128_RS59_1.json]

{
  "patientId": "Patient128 (RS59_1)",
  "signals": [
    384,
    372,
    332,
    422,
    384,
    380,
    356,
    422,
    400,
    372,
    350,
    330,
    376,
    408,
    360,
    354,
    316,
    402,
    446,
    346,
    320,
    446,
    382,
    384
  ]
}
