# Supplementary material for: Expert-enhanced machine learning for cardiac arrhythmia classification
Source: PLoS One. 2021 Dec 23;16(12):e0261571. doi: 10.1371/journal.pone.0261571 (PMC8699667; doi:10.1371/journal.pone.0261571)
Supplement: S1 File — (ZIP) [file pone.0261571.s001.zip › SupportingInformationFiles/fibrillation/patient120_TW31_1.json]

{
  "patientId": "Patient120 (TW31_1)",
  "signals": [
    484,
    1368,
    722,
    540,
    506,
    1164,
    818,
    886,
    1142,
    840,
    1388,
    764,
    490,
    460,
    454,
    806,
    990,
    1150,
    1026,
    846,
    892,
    806,
    916,
    1024
  ]
}
