# Supplementary material for: Expert-enhanced machine learning for cardiac arrhythmia classification
Source: PLoS One. 2021 Dec 23;16(12):e0261571. doi: 10.1371/journal.pone.0261571 (PMC8699667; doi:10.1371/journal.pone.0261571)
Supplement: S1 File — (ZIP) [file pone.0261571.s001.zip › SupportingInformationFiles/fibrillation/patient164_GS58_1.json]

{
  "patientId": "Patient164 (GS58_1)",
  "signals": [
    444,
    736,
    396,
    720,
    432,
    616,
    644,
    472,
    484,
    432,
    376,
    404,
    656,
    540,
    392,
    604,
    444,
    376,
    584,
    492,
    548,
    524,
    376,
    676
  ]
}
