# Supplementary material for: Expert-enhanced machine learning for cardiac arrhythmia classification
Source: PLoS One. 2021 Dec 23;16(12):e0261571. doi: 10.1371/journal.pone.0261571 (PMC8699667; doi:10.1371/journal.pone.0261571)
Supplement: S1 File — (ZIP) [file pone.0261571.s001.zip › SupportingInformationFiles/fibrillation/patient150_WB37_1.json]

{
  "patientId": "Patient150 (WB37_1)",
  "signals": [
    690,
    656,
    844,
    588,
    596,
    562,
    970,
    610,
    614,
    814,
    586,
    908,
    652,
    720,
    734,
    748,
    852,
    884,
    854,
    600,
    572,
    638,
    630,
    852
  ]
}
