# Supplementary material for: Expert-enhanced machine learning for cardiac arrhythmia classification
Source: PLoS One. 2021 Dec 23;16(12):e0261571. doi: 10.1371/journal.pone.0261571 (PMC8699667; doi:10.1371/journal.pone.0261571)
Supplement: S1 File — (ZIP) [file pone.0261571.s001.zip › SupportingInformationFiles/fibrillation/patient139_TE65_2.json]

{
  "patientId": "Patient139 (TE65_2)",
  "signals": [
    677,
    750,
    954,
    1108,
    842,
    682,
    796,
    714,
    602,
    908,
    642,
    812,
    806,
    1476,
    588,
    642,
    1192,
    696,
    890,
    1388,
    556,
    858,
    644,
    840
  ]
}
