# Supplementary material for: Expert-enhanced machine learning for cardiac arrhythmia classification
Source: PLoS One. 2021 Dec 23;16(12):e0261571. doi: 10.1371/journal.pone.0261571 (PMC8699667; doi:10.1371/journal.pone.0261571)
Supplement: S1 File — (ZIP) [file pone.0261571.s001.zip › SupportingInformationFiles/fibrillation/patient103_EE54_1.json]

{
  "patientId": "Patient103 (EE54_1)",
  "signals": [
    376,
    390,
    382,
    702,
    406,
    720,
    530,
    624,
    666,
    520,
    446,
    640,
    618,
    726,
    558,
    582,
    524,
    598,
    504,
    606,
    686,
    372,
    570,
    584
  ]
}
