# Supplementary material for: Expert-enhanced machine learning for cardiac arrhythmia classification
Source: PLoS One. 2021 Dec 23;16(12):e0261571. doi: 10.1371/journal.pone.0261571 (PMC8699667; doi:10.1371/journal.pone.0261571)
Supplement: S1 File — (ZIP) [file pone.0261571.s001.zip › SupportingInformationFiles/fibrillation/patient116_HG52_2.json]

{
  "patientId": "Patient116 (HG52_2)",
  "signals": [
    757,
    461,
    450,
    480,
    466,
    640,
    438,
    468,
    669,
    623,
    470,
    446,
    706,
    468,
    472,
    656,
    492,
    466,
    658,
    472,
    476,
    476,
    470,
    452
  ]
}
