# Supplementary material for: Expert-enhanced machine learning for cardiac arrhythmia classification
Source: PLoS One. 2021 Dec 23;16(12):e0261571. doi: 10.1371/journal.pone.0261571 (PMC8699667; doi:10.1371/journal.pone.0261571)
Supplement: S1 File — (ZIP) [file pone.0261571.s001.zip › SupportingInformationFiles/fibrillation/patient163_GC58_3.json]

{
  "patientId": "Patient163 (GC58_3)",
  "signals": [
    400,
    412,
    532,
    572,
    432,
    672,
    464,
    616,
    408,
    680,
    460,
    440,
    460,
    580,
    480,
    520,
    416,
    636,
    544,
    580,
    432,
    800,
    540,
    672
  ]
}
