# Supplementary material for: Expert-enhanced machine learning for cardiac arrhythmia classification
Source: PLoS One. 2021 Dec 23;16(12):e0261571. doi: 10.1371/journal.pone.0261571 (PMC8699667; doi:10.1371/journal.pone.0261571)
Supplement: S1 File — (ZIP) [file pone.0261571.s001.zip › SupportingInformationFiles/fibrillation/patient107_HB28_2.json]

{
  "patientId": "Patient107 (HB28_2)",
  "signals": [
    376,
    426,
    892,
    504,
    366,
    384,
    376,
    358,
    512,
    420,
    686,
    716,
    392,
    444,
    372,
    374,
    608,
    382,
    782,
    708,
    378,
    782,
    422,
    316,
    572
  ]
}
