# Supplementary material for: Expert-enhanced machine learning for cardiac arrhythmia classification
Source: PLoS One. 2021 Dec 23;16(12):e0261571. doi: 10.1371/journal.pone.0261571 (PMC8699667; doi:10.1371/journal.pone.0261571)
Supplement: S1 File — (ZIP) [file pone.0261571.s001.zip › SupportingInformationFiles/fibrillation/patient118_WM41_1.json]

{
  "patientId": "Patient118 (WM41_1)",
  "signals": [
    426,
    408,
    508,
    434,
    478,
    416,
    504,
    464,
    720,
    490,
    636,
    506,
    456,
    460,
    486,
    498,
    470,
    654,
    584,
    402,
    486,
    492,
    582,
    470
  ]
}
