# Supplementary material for: Expert-enhanced machine learning for cardiac arrhythmia classification
Source: PLoS One. 2021 Dec 23;16(12):e0261571. doi: 10.1371/journal.pone.0261571 (PMC8699667; doi:10.1371/journal.pone.0261571)
Supplement: S1 File — (ZIP) [file pone.0261571.s001.zip › SupportingInformationFiles/fibrillation/patient129_MS65_2.json]

{
  "patientId": "Patient129 (MS65_2)",
  "signals": [
    392,
    408,
    376,
    396,
    382,
    374,
    360,
    468,
    450,
    508,
    422,
    428,
    416,
    582,
    506,
    564,
    482,
    370,
    368,
    356,
    442,
    400,
    384,
    378
  ]
}
