# Supplementary material for: Expert-enhanced machine learning for cardiac arrhythmia classification
Source: PLoS One. 2021 Dec 23;16(12):e0261571. doi: 10.1371/journal.pone.0261571 (PMC8699667; doi:10.1371/journal.pone.0261571)
Supplement: S1 File — (ZIP) [file pone.0261571.s001.zip › SupportingInformationFiles/fibrillation/patient135_KT35_1.json]

{
  "patientId": "Patient135 (KT35_1)",
  "signals": [
    506,
    718,
    654,
    770,
    706,
    704,
    536,
    478,
    856,
    632,
    576,
    508,
    734,
    516,
    526,
    454,
    696,
    596,
    668,
    438,
    502,
    496,
    456,
    698
  ]
}
