# Supplementary material for: Expert-enhanced machine learning for cardiac arrhythmia classification
Source: PLoS One. 2021 Dec 23;16(12):e0261571. doi: 10.1371/journal.pone.0261571 (PMC8699667; doi:10.1371/journal.pone.0261571)
Supplement: S1 File — (ZIP) [file pone.0261571.s001.zip › SupportingInformationFiles/fibrillation/patient165_HF34_1.json]

{
  "patientId": "Patient165 (HF34_1)",
  "signals": [
    808,
    824,
    856,
    616,
    956,
    1016,
    744,
    1172,
    1164,
    1172,
    888,
    872,
    956,
    688,
    936,
    892,
    860,
    924,
    532,
    484,
    1084,
    784,
    700,
    656
  ]
}
