# Supplementary material for: Expert-enhanced machine learning for cardiac arrhythmia classification
Source: PLoS One. 2021 Dec 23;16(12):e0261571. doi: 10.1371/journal.pone.0261571 (PMC8699667; doi:10.1371/journal.pone.0261571)
Supplement: S1 File — (ZIP) [file pone.0261571.s001.zip › SupportingInformationFiles/fibrillation/patient141_UH41_2.json]

{
  "patientId": "Patient141 (UH41_2)",
  "signals": [
    450,
    420,
    406,
    468,
    534,
    472,
    460,
    508,
    586,
    588,
    536,
    452,
    600,
    408,
    404,
    378,
    390,
    434,
    544,
    552,
    558,
    496,
    394,
    428
  ]
}
