# Supplementary material for: Expert-enhanced machine learning for cardiac arrhythmia classification
Source: PLoS One. 2021 Dec 23;16(12):e0261571. doi: 10.1371/journal.pone.0261571 (PMC8699667; doi:10.1371/journal.pone.0261571)
Supplement: S1 File — (ZIP) [file pone.0261571.s001.zip › SupportingInformationFiles/fibrillation/patient140_HR42_1.json]

{
  "patientId": "Patient140 (HR42_1)",
  "signals": [
    508,
    440,
    638,
    556,
    488,
    826,
    536,
    418,
    612,
    496,
    524,
    704,
    560,
    514,
    394,
    620,
    844,
    910,
    660,
    424,
    762,
    764,
    492,
    418
  ]
}
