# Supplementary material for: Expert-enhanced machine learning for cardiac arrhythmia classification
Source: PLoS One. 2021 Dec 23;16(12):e0261571. doi: 10.1371/journal.pone.0261571 (PMC8699667; doi:10.1371/journal.pone.0261571)
Supplement: S1 File — (ZIP) [file pone.0261571.s001.zip › SupportingInformationFiles/fibrillation/patient175_RK45_1.json]

{
  "patientId": "Patient175 (RK45_1)",
  "signals": [
    804,
    528,
    760,
    1024,
    820,
    824,
    772,
    609,
    519,
    544,
    768,
    800,
    608,
    792,
    832,
    1040,
    956,
    848,
    576,
    792,
    1100,
    812,
    868,
    776
  ]
}
