# Supplementary material for: Expert-enhanced machine learning for cardiac arrhythmia classification
Source: PLoS One. 2021 Dec 23;16(12):e0261571. doi: 10.1371/journal.pone.0261571 (PMC8699667; doi:10.1371/journal.pone.0261571)
Supplement: S1 File — (ZIP) [file pone.0261571.s001.zip › SupportingInformationFiles/fibrillation/patient115_GG40_1.json]

{
  "patientId": "Patient115 (GG40_1)",
  "signals": [
    844,
    1178,
    966,
    770,
    492,
    678,
    498,
    670,
    606,
    570,
    798,
    1030,
    1716,
    716,
    484,
    914,
    820,
    1010,
    530,
    790,
    478,
    820,
    592,
    554
  ]
}
