# Supplementary material for: Expert-enhanced machine learning for cardiac arrhythmia classification
Source: PLoS One. 2021 Dec 23;16(12):e0261571. doi: 10.1371/journal.pone.0261571 (PMC8699667; doi:10.1371/journal.pone.0261571)
Supplement: S1 File — (ZIP) [file pone.0261571.s001.zip › SupportingInformationFiles/fibrillation/patient144_TS68_2.json]

{
  "patientId": "Patient144 (TS68_2)",
  "signals": [
    502,
    402,
    424,
    484,
    480,
    450,
    448,
    484,
    508,
    494,
    474,
    506,
    442,
    478,
    468,
    466,
    468,
    430,
    404,
    362,
    596,
    530,
    390,
    468
  ]
}
