# Supplementary material for: Expert-enhanced machine learning for cardiac arrhythmia classification
Source: PLoS One. 2021 Dec 23;16(12):e0261571. doi: 10.1371/journal.pone.0261571 (PMC8699667; doi:10.1371/journal.pone.0261571)
Supplement: S1 File — (ZIP) [file pone.0261571.s001.zip › SupportingInformationFiles/fibrillation/patient106_EB53_1.json]

{
  "patientId": "Patient106 (EB53_1)",
  "signals": [
    900,
    780,
    496,
    638,
    1104,
    494,
    774,
    714,
    574,
    460,
    842,
    938,
    614,
    606,
    476,
    632,
    532,
    472,
    600,
    912,
    676,
    738,
    560,
    538
  ]
}
