# Supplementary material for: Expert-enhanced machine learning for cardiac arrhythmia classification
Source: PLoS One. 2021 Dec 23;16(12):e0261571. doi: 10.1371/journal.pone.0261571 (PMC8699667; doi:10.1371/journal.pone.0261571)
Supplement: S1 File — (ZIP) [file pone.0261571.s001.zip › SupportingInformationFiles/fibrillation/patient161_FH63_1.json]

{
  "patientId": "Patient161 (FH63_1)",
  "signals": [
    640,
    1092,
    484,
    544,
    592,
    592,
    496,
    824,
    944,
    552,
    764,
    768,
    584,
    1036,
    1080,
    660,
    588,
    752,
    776,
    488,
    1176,
    888,
    532,
    636
  ]
}
