# Supplementary material for: Expert-enhanced machine learning for cardiac arrhythmia classification
Source: PLoS One. 2021 Dec 23;16(12):e0261571. doi: 10.1371/journal.pone.0261571 (PMC8699667; doi:10.1371/journal.pone.0261571)
Supplement: S1 File — (ZIP) [file pone.0261571.s001.zip › SupportingInformationFiles/fibrillation/patient142_UB57_2.json]

{
  "patientId": "Patient142 (UB57_2)",
  "signals": [
    660,
    546,
    702,
    846,
    622,
    628,
    788,
    786,
    758,
    620,
    726,
    948,
    1018,
    744,
    630,
    672,
    692,
    668,
    1082,
    724,
    810,
    918,
    690,
    790
  ]
}
