# Supplementary material for: Expert-enhanced machine learning for cardiac arrhythmia classification
Source: PLoS One. 2021 Dec 23;16(12):e0261571. doi: 10.1371/journal.pone.0261571 (PMC8699667; doi:10.1371/journal.pone.0261571)
Supplement: S1 File — (ZIP) [file pone.0261571.s001.zip › SupportingInformationFiles/fibrillation/patient158_DS61_1.json]

{
  "patientId": "Patient158 (DS61_1)",
  "signals": [
    808,
    1156,
    836,
    944,
    1068,
    1084,
    748,
    1308,
    856,
    1112,
    1160,
    780,
    992,
    1156,
    824,
    616,
    724,
    832,
    1028,
    952,
    1576,
    872,
    884,
    756
  ]
}
