# Supplementary material for: Expert-enhanced machine learning for cardiac arrhythmia classification
Source: PLoS One. 2021 Dec 23;16(12):e0261571. doi: 10.1371/journal.pone.0261571 (PMC8699667; doi:10.1371/journal.pone.0261571)
Supplement: S1 File — (ZIP) [file pone.0261571.s001.zip › SupportingInformationFiles/fibrillation/patient103_EE54_2.json]

{
  "patientId": "Patient103 (EE54_2)",
  "signals": [
    466,
    650,
    698,
    682,
    560,
    612,
    578,
    572,
    522,
    566,
    678,
    526,
    630,
    684,
    742,
    756,
    612,
    554,
    684,
    550,
    604,
    532,
    588,
    546
  ]
}
