# Supplementary material for: Expert-enhanced machine learning for cardiac arrhythmia classification
Source: PLoS One. 2021 Dec 23;16(12):e0261571. doi: 10.1371/journal.pone.0261571 (PMC8699667; doi:10.1371/journal.pone.0261571)
Supplement: S1 File — (ZIP) [file pone.0261571.s001.zip › SupportingInformationFiles/fibrillation/patient157_CV71_2.json]

{
  "patientId": "Patient157 (CV71_2)",
  "signals": [
    392,
    452,
    400,
    496,
    388,
    572,
    404,
    520,
    440,
    556,
    360,
    560,
    380,
    512,
    668,
    356,
    408,
    392,
    428,
    524,
    444,
    636,
    560,
    400
  ]
}
