# Supplementary material for: Expert-enhanced machine learning for cardiac arrhythmia classification
Source: PLoS One. 2021 Dec 23;16(12):e0261571. doi: 10.1371/journal.pone.0261571 (PMC8699667; doi:10.1371/journal.pone.0261571)
Supplement: S1 File — (ZIP) [file pone.0261571.s001.zip › SupportingInformationFiles/fibrillation/patient152_AG42_2.json]

{
  "patientId": "Patient152 (AG42_2)",
  "signals": [
    992,
    492,
    496,
    508,
    520,
    576,
    568,
    904,
    668,
    860,
    472,
    924,
    880,
    852,
    912,
    672,
    524,
    904,
    884,
    548,
    584,
    844,
    644,
    532
  ]
}
