# Supplementary material for: Expert-enhanced machine learning for cardiac arrhythmia classification
Source: PLoS One. 2021 Dec 23;16(12):e0261571. doi: 10.1371/journal.pone.0261571 (PMC8699667; doi:10.1371/journal.pone.0261571)
Supplement: S1 File — (ZIP) [file pone.0261571.s001.zip › SupportingInformationFiles/fibrillation/patient163_GC58_2.json]

{
  "patientId": "Patient163 (GC58_2)",
  "signals": [
    424,
    636,
    652,
    724,
    596,
    424,
    456,
    568,
    512,
    688,
    460,
    400,
    472,
    416,
    508,
    528,
    720,
    880,
    504,
    552,
    484,
    496,
    616,
    516
  ]
}
