# Supplementary material for: Expert-enhanced machine learning for cardiac arrhythmia classification
Source: PLoS One. 2021 Dec 23;16(12):e0261571. doi: 10.1371/journal.pone.0261571 (PMC8699667; doi:10.1371/journal.pone.0261571)
Supplement: S1 File — (ZIP) [file pone.0261571.s001.zip › SupportingInformationFiles/fibrillation/patient110_DB44_2.json]

{
  "patientId": "Patient110 (DB44_2)",
  "signals": [
    510,
    558,
    790,
    522,
    690,
    602,
    516,
    696,
    664,
    1032,
    570,
    692,
    588,
    542,
    568,
    688,
    580,
    646,
    662,
    420,
    426,
    844,
    456,
    656
  ]
}
