# Supplementary material for: Expert-enhanced machine learning for cardiac arrhythmia classification
Source: PLoS One. 2021 Dec 23;16(12):e0261571. doi: 10.1371/journal.pone.0261571 (PMC8699667; doi:10.1371/journal.pone.0261571)
Supplement: S1 File — (ZIP) [file pone.0261571.s001.zip › SupportingInformationFiles/fibrillation/patient165_HF34_2.json]

{
  "patientId": "Patient165 (HF34_2)",
  "signals": [
    940,
    708,
    768,
    748,
    916,
    848,
    764,
    876,
    744,
    688,
    1104,
    876,
    888,
    516,
    496,
    684,
    676,
    904,
    732,
    776,
    1068,
    1032,
    1076,
    896
  ]
}
