# Supplementary material for: Expert-enhanced machine learning for cardiac arrhythmia classification
Source: PLoS One. 2021 Dec 23;16(12):e0261571. doi: 10.1371/journal.pone.0261571 (PMC8699667; doi:10.1371/journal.pone.0261571)
Supplement: S1 File — (ZIP) [file pone.0261571.s001.zip › SupportingInformationFiles/fibrillation/patient161_FH63_3.json]

{
  "patientId": "Patient161 (FH63_3)",
  "signals": [
    756,
    788,
    736,
    424,
    836,
    600,
    600,
    1296,
    828,
    620,
    1016,
    820,
    1016,
    472,
    988,
    872,
    808,
    584,
    1584,
    524,
    736,
    556,
    872,
    708
  ]
}
