# Supplementary material for: Expert-enhanced machine learning for cardiac arrhythmia classification
Source: PLoS One. 2021 Dec 23;16(12):e0261571. doi: 10.1371/journal.pone.0261571 (PMC8699667; doi:10.1371/journal.pone.0261571)
Supplement: S1 File — (ZIP) [file pone.0261571.s001.zip › SupportingInformationFiles/fibrillation/patient134_TS66_1.json]

{
  "patientId": "Patient134 (TS66_1)",
  "signals": [
    458,
    436,
    552,
    422,
    386,
    384,
    360,
    478,
    428,
    452,
    400,
    512,
    508,
    448,
    386,
    406,
    402,
    412,
    556,
    428,
    400,
    428,
    610,
    434
  ]
}
