# Supplementary material for: Expert-enhanced machine learning for cardiac arrhythmia classification
Source: PLoS One. 2021 Dec 23;16(12):e0261571. doi: 10.1371/journal.pone.0261571 (PMC8699667; doi:10.1371/journal.pone.0261571)
Supplement: S1 File — (ZIP) [file pone.0261571.s001.zip › SupportingInformationFiles/fibrillation/patient154_CG62_3.json]

{
  "patientId": "Patient154 (CG62_3)",
  "signals": [
    540,
    620,
    916,
    552,
    660,
    624,
    604,
    584,
    412,
    828,
    688,
    596,
    620,
    540,
    568,
    548,
    488,
    720,
    608,
    636,
    704,
    984,
    656,
    660
  ]
}
