# Supplementary material for: Expert-enhanced machine learning for cardiac arrhythmia classification
Source: PLoS One. 2021 Dec 23;16(12):e0261571. doi: 10.1371/journal.pone.0261571 (PMC8699667; doi:10.1371/journal.pone.0261571)
Supplement: S1 File — (ZIP) [file pone.0261571.s001.zip › SupportingInformationFiles/fibrillation/patient154_CG62_2.json]

{
  "patientId": "Patient154 (CG62_2)",
  "signals": [
    568,
    664,
    588,
    684,
    960,
    532,
    620,
    692,
    484,
    660,
    460,
    680,
    628,
    572,
    740,
    736,
    540,
    504,
    608,
    736,
    640,
    528,
    628,
    752
  ]
}
