# Supplementary material for: Expert-enhanced machine learning for cardiac arrhythmia classification
Source: PLoS One. 2021 Dec 23;16(12):e0261571. doi: 10.1371/journal.pone.0261571 (PMC8699667; doi:10.1371/journal.pone.0261571)
Supplement: S1 File — (ZIP) [file pone.0261571.s001.zip › SupportingInformationFiles/fibrillation/patient175_RK45_2.json]

{
  "patientId": "Patient175 (RK45_2)",
  "signals": [
    532,
    724,
    640,
    788,
    504,
    920,
    792,
    1276,
    712,
    740,
    1000,
    852,
    700,
    496,
    796,
    792,
    880,
    756,
    1184,
    576,
    864,
    864,
    796,
    600
  ]
}
