# Supplementary material for: Expert-enhanced machine learning for cardiac arrhythmia classification
Source: PLoS One. 2021 Dec 23;16(12):e0261571. doi: 10.1371/journal.pone.0261571 (PMC8699667; doi:10.1371/journal.pone.0261571)
Supplement: S1 File — (ZIP) [file pone.0261571.s001.zip › SupportingInformationFiles/fibrillation/patient155_CH46_1.json]

{
  "patientId": "Patient155 (CH46_1)",
  "signals": [
    732,
    684,
    816,
    600,
    836,
    632,
    712,
    784,
    804,
    620,
    568,
    932,
    580,
    576,
    832,
    780,
    672,
    660,
    924,
    616,
    712,
    596,
    532,
    648
  ]
}
