# Supplementary material for: Expert-enhanced machine learning for cardiac arrhythmia classification
Source: PLoS One. 2021 Dec 23;16(12):e0261571. doi: 10.1371/journal.pone.0261571 (PMC8699667; doi:10.1371/journal.pone.0261571)
Supplement: S1 File — (ZIP) [file pone.0261571.s001.zip › SupportingInformationFiles/fibrillation/patient115_GG40_2.json]

{
  "patientId": "Patient115 (GG40_2)",
  "signals": [
    490,
    1138,
    1062,
    482,
    950,
    1022,
    482,
    638,
    492,
    920,
    730,
    500,
    530,
    662,
    878,
    510,
    744,
    482,
    572,
    1058,
    1624,
    506,
    860,
    598
  ]
}
