# Supplementary material for: Expert-enhanced machine learning for cardiac arrhythmia classification
Source: PLoS One. 2021 Dec 23;16(12):e0261571. doi: 10.1371/journal.pone.0261571 (PMC8699667; doi:10.1371/journal.pone.0261571)
Supplement: S1 File — (ZIP) [file pone.0261571.s001.zip › SupportingInformationFiles/fibrillation/patient131_HL42_2.json]

{
  "patientId": "Patient131 (HL42_2)",
  "signals": [
    524,
    676,
    972,
    720,
    532,
    706,
    538,
    958,
    810,
    764,
    724,
    762,
    604,
    968,
    690,
    658,
    634,
    1120,
    678,
    442,
    846,
    568,
    526,
    504
  ]
}
