# Supplementary material for: Expert-enhanced machine learning for cardiac arrhythmia classification
Source: PLoS One. 2021 Dec 23;16(12):e0261571. doi: 10.1371/journal.pone.0261571 (PMC8699667; doi:10.1371/journal.pone.0261571)
Supplement: S1 File — (ZIP) [file pone.0261571.s001.zip › SupportingInformationFiles/fibrillation/patient171_JP55_1.json]

{
  "patientId": "Patient171 (JP55_1)",
  "signals": [
    1224,
    676,
    972,
    592,
    1564,
    944,
    604,
    1136,
    1084,
    656,
    980,
    776,
    1228,
    660,
    1324,
    808,
    692,
    1176,
    1008,
    680,
    1784,
    700,
    1172,
    976
  ]
}
