# Supplementary material for: Expert-enhanced machine learning for cardiac arrhythmia classification
Source: PLoS One. 2021 Dec 23;16(12):e0261571. doi: 10.1371/journal.pone.0261571 (PMC8699667; doi:10.1371/journal.pone.0261571)
Supplement: S1 File — (ZIP) [file pone.0261571.s001.zip › SupportingInformationFiles/fibrillation/patient170_JH45_2.json]

{
  "patientId": "Patient170 (JH45_2)",
  "signals": [
    452,
    440,
    380,
    568,
    764,
    460,
    596,
    664,
    516,
    696,
    504,
    548,
    564,
    756,
    576,
    420,
    620,
    400,
    372,
    572,
    572,
    556,
    524,
    556
  ]
}
