# Supplementary material for: Expert-enhanced machine learning for cardiac arrhythmia classification
Source: PLoS One. 2021 Dec 23;16(12):e0261571. doi: 10.1371/journal.pone.0261571 (PMC8699667; doi:10.1371/journal.pone.0261571)
Supplement: S1 File — (ZIP) [file pone.0261571.s001.zip › SupportingInformationFiles/fibrillation/patient148_JG38_2.json]

{
  "patientId": "Patient148 (JG38_2)",
  "signals": [
    474,
    498,
    674,
    832,
    474,
    652,
    674,
    446,
    454,
    724,
    732,
    562,
    598,
    454,
    524,
    572,
    516,
    592,
    434,
    462,
    460,
    622,
    676,
    608
  ]
}
