# Supplementary material for: Expert-enhanced machine learning for cardiac arrhythmia classification
Source: PLoS One. 2021 Dec 23;16(12):e0261571. doi: 10.1371/journal.pone.0261571 (PMC8699667; doi:10.1371/journal.pone.0261571)
Supplement: S1 File — (ZIP) [file pone.0261571.s001.zip › SupportingInformationFiles/fibrillation/patient159_EF48_1.json]

{
  "patientId": "Patient159 (EF48_1)",
  "signals": [
    360,
    344,
    576,
    408,
    380,
    524,
    404,
    408,
    376,
    424,
    496,
    724,
    428,
    596,
    384,
    692,
    588,
    708,
    404,
    396,
    512,
    424,
    380,
    692
  ]
}
