# Supplementary material for: Expert-enhanced machine learning for cardiac arrhythmia classification
Source: PLoS One. 2021 Dec 23;16(12):e0261571. doi: 10.1371/journal.pone.0261571 (PMC8699667; doi:10.1371/journal.pone.0261571)
Supplement: S1 File — (ZIP) [file pone.0261571.s001.zip › SupportingInformationFiles/fibrillation/patient172_JS62_2.json]

{
  "patientId": "Patient172 (JS62_2)",
  "signals": [
    616,
    828,
    896,
    784,
    716,
    716,
    556,
    688,
    748,
    784,
    744,
    732,
    1068,
    1008,
    692,
    816,
    784,
    828,
    632,
    728,
    700,
    688,
    636,
    764
  ]
}
