# Supplementary material for: Expert-enhanced machine learning for cardiac arrhythmia classification
Source: PLoS One. 2021 Dec 23;16(12):e0261571. doi: 10.1371/journal.pone.0261571 (PMC8699667; doi:10.1371/journal.pone.0261571)
Supplement: S1 File — (ZIP) [file pone.0261571.s001.zip › SupportingInformationFiles/fibrillation/patient162_FS42_3.json]

{
  "patientId": "Patient162 (FS42_3)",
  "signals": [
    1008,
    784,
    652,
    636,
    696,
    604,
    456,
    688,
    736,
    492,
    844,
    952,
    660,
    636,
    796,
    756,
    640,
    856,
    816,
    504,
    692,
    532,
    644,
    672
  ]
}
