# Supplementary material for: Expert-enhanced machine learning for cardiac arrhythmia classification
Source: PLoS One. 2021 Dec 23;16(12):e0261571. doi: 10.1371/journal.pone.0261571 (PMC8699667; doi:10.1371/journal.pone.0261571)
Supplement: S1 File — (ZIP) [file pone.0261571.s001.zip › SupportingInformationFiles/fibrillation/patient120_TW31_2.json]

{
  "patientId": "Patient120 (TW31_2)",
  "signals": [
    806,
    916,
    1024,
    1030,
    876,
    888,
    534,
    464,
    954,
    866,
    978,
    880,
    850,
    956,
    982,
    1824,
    970,
    542,
    892,
    850,
    834,
    894,
    1200,
    666
  ]
}
