# Supplementary material for: Expert-enhanced machine learning for cardiac arrhythmia classification
Source: PLoS One. 2021 Dec 23;16(12):e0261571. doi: 10.1371/journal.pone.0261571 (PMC8699667; doi:10.1371/journal.pone.0261571)
Supplement: S1 File — (ZIP) [file pone.0261571.s001.zip › SupportingInformationFiles/fibrillation/patient160_EW53_2.json]

{
  "patientId": "Patient160 (EW53_2)",
  "signals": [
    476,
    428,
    624,
    424,
    408,
    968,
    904,
    580,
    616,
    588,
    864,
    724,
    520,
    436,
    476,
    488,
    764,
    732,
    504,
    836,
    628,
    436,
    532,
    664
  ]
}
