# Supplementary material for: Expert-enhanced machine learning for cardiac arrhythmia classification
Source: PLoS One. 2021 Dec 23;16(12):e0261571. doi: 10.1371/journal.pone.0261571 (PMC8699667; doi:10.1371/journal.pone.0261571)
Supplement: S1 File — (ZIP) [file pone.0261571.s001.zip › SupportingInformationFiles/fibrillation/patient166_HH42_3.json]

{
  "patientId": "Patient166 (HH42_3)",
  "signals": [
    524,
    452,
    636,
    496,
    640,
    832,
    556,
    724,
    684,
    760,
    464,
    908,
    468,
    716,
    668,
    576,
    728,
    652,
    496,
    448,
    644,
    540,
    576,
    632
  ]
}
