# Supplementary material for: Expert-enhanced machine learning for cardiac arrhythmia classification
Source: PLoS One. 2021 Dec 23;16(12):e0261571. doi: 10.1371/journal.pone.0261571 (PMC8699667; doi:10.1371/journal.pone.0261571)
Supplement: S1 File — (ZIP) [file pone.0261571.s001.zip › SupportingInformationFiles/fibrillation/patient143_TB69_1.json]

{
  "patientId": "Patient143 (TB69_1)",
  "signals": [
    660,
    760,
    600,
    562,
    926,
    668,
    1008,
    774,
    990,
    986,
    956,
    706,
    706,
    516,
    1370,
    528,
    1100,
    492,
    758,
    1218,
    492,
    564,
    1292,
    790
  ]
}
