# Supplementary material for: Expert-enhanced machine learning for cardiac arrhythmia classification
Source: PLoS One. 2021 Dec 23;16(12):e0261571. doi: 10.1371/journal.pone.0261571 (PMC8699667; doi:10.1371/journal.pone.0261571)
Supplement: S1 File — (ZIP) [file pone.0261571.s001.zip › SupportingInformationFiles/fibrillation/patient111_KK43_1.json]

{
  "patientId": "Patient111 (KK43_1)",
  "signals": [
    438,
    404,
    794,
    504,
    440,
    408,
    848,
    512,
    586,
    554,
    678,
    612,
    622,
    508,
    446,
    598,
    590,
    716,
    542,
    540,
    548,
    430,
    868,
    566
  ]
}
