# Supplementary material for: Expert-enhanced machine learning for cardiac arrhythmia classification
Source: PLoS One. 2021 Dec 23;16(12):e0261571. doi: 10.1371/journal.pone.0261571 (PMC8699667; doi:10.1371/journal.pone.0261571)
Supplement: S1 File — (ZIP) [file pone.0261571.s001.zip › SupportingInformationFiles/fibrillation/patient141_UH41_1.json]

{
  "patientId": "Patient141 (UH41_1)",
  "signals": [
    468,
    384,
    360,
    548,
    390,
    466,
    426,
    662,
    460,
    430,
    534,
    436,
    412,
    418,
    360,
    398,
    484,
    474,
    368,
    378,
    560,
    502,
    406,
    468
  ]
}
