# Supplementary material for: Expert-enhanced machine learning for cardiac arrhythmia classification
Source: PLoS One. 2021 Dec 23;16(12):e0261571. doi: 10.1371/journal.pone.0261571 (PMC8699667; doi:10.1371/journal.pone.0261571)
Supplement: S1 File — (ZIP) [file pone.0261571.s001.zip › SupportingInformationFiles/fibrillation/patient117_KB37_2.json]

{
  "patientId": "Patient117 (KB37_2)",
  "signals": [
    874,
    728,
    928,
    568,
    674,
    846,
    738,
    680,
    778,
    858,
    842,
    940,
    576,
    840,
    870,
    660,
    664,
    858,
    704,
    630,
    704,
    732,
    866,
    826
  ]
}
