# Supplementary material for: Expert-enhanced machine learning for cardiac arrhythmia classification
Source: PLoS One. 2021 Dec 23;16(12):e0261571. doi: 10.1371/journal.pone.0261571 (PMC8699667; doi:10.1371/journal.pone.0261571)
Supplement: S1 File — (ZIP) [file pone.0261571.s001.zip › SupportingInformationFiles/fibrillation/patient177_SZ49_2.json]

{
  "patientId": "Patient177 (SZ49_2)",
  "signals": [
    596,
    576,
    376,
    372,
    624,
    408,
    648,
    652,
    420,
    484,
    820,
    448,
    556,
    540,
    640,
    604,
    532,
    536,
    488,
    684,
    668,
    540,
    376,
    532
  ]
}
