# Supplementary material for: Expert-enhanced machine learning for cardiac arrhythmia classification
Source: PLoS One. 2021 Dec 23;16(12):e0261571. doi: 10.1371/journal.pone.0261571 (PMC8699667; doi:10.1371/journal.pone.0261571)
Supplement: S1 File — (ZIP) [file pone.0261571.s001.zip › SupportingInformationFiles/fibrillation/patient160_EW53_1.json]

{
  "patientId": "Patient160 (EW53_1)",
  "signals": [
    668,
    684,
    480,
    440,
    728,
    524,
    936,
    1068,
    900,
    672,
    464,
    632,
    864,
    900,
    568,
    560,
    820,
    840,
    476,
    1104,
    720,
    624,
    668,
    732
  ]
}
