# Supplementary material for: Expert-enhanced machine learning for cardiac arrhythmia classification
Source: PLoS One. 2021 Dec 23;16(12):e0261571. doi: 10.1371/journal.pone.0261571 (PMC8699667; doi:10.1371/journal.pone.0261571)
Supplement: S1 File — (ZIP) [file pone.0261571.s001.zip › SupportingInformationFiles/fibrillation/patient180_WR45_1.json]

{
  "patientId": "Patient180 (WR45_1)",
  "signals": [
    684,
    724,
    808,
    772,
    700,
    1040,
    1136,
    848,
    748,
    732,
    692,
    788,
    688,
    784,
    956,
    760,
    860,
    964,
    700,
    716,
    736,
    804,
    748,
    776
  ]
}
