# Supplementary material for: Expert-enhanced machine learning for cardiac arrhythmia classification
Source: PLoS One. 2021 Dec 23;16(12):e0261571. doi: 10.1371/journal.pone.0261571 (PMC8699667; doi:10.1371/journal.pone.0261571)
Supplement: S1 File — (ZIP) [file pone.0261571.s001.zip › SupportingInformationFiles/fibrillation/patient172_JS62_3.json]

{
  "patientId": "Patient172 (JS62_3)",
  "signals": [
    792,
    776,
    840,
    728,
    576,
    832,
    748,
    956,
    804,
    972,
    840,
    784,
    568,
    864,
    780,
    788,
    648,
    644,
    632,
    672,
    1012,
    888,
    736,
    828
  ]
}
