# Supplementary material for: Expert-enhanced machine learning for cardiac arrhythmia classification
Source: PLoS One. 2021 Dec 23;16(12):e0261571. doi: 10.1371/journal.pone.0261571 (PMC8699667; doi:10.1371/journal.pone.0261571)
Supplement: S1 File — (ZIP) [file pone.0261571.s001.zip › SupportingInformationFiles/fibrillation/patient145_GB58_2.json]

{
  "patientId": "Patient145 (GB58_2)",
  "signals": [
    368,
    438,
    412,
    406,
    460,
    426,
    320,
    438,
    332,
    368,
    454,
    504,
    426,
    402,
    440,
    330,
    518,
    346,
    434,
    420,
    330,
    434,
    330,
    388
  ]
}
