# Supplementary material for: Expert-enhanced machine learning for cardiac arrhythmia classification
Source: PLoS One. 2021 Dec 23;16(12):e0261571. doi: 10.1371/journal.pone.0261571 (PMC8699667; doi:10.1371/journal.pone.0261571)
Supplement: S1 File — (ZIP) [file pone.0261571.s001.zip › SupportingInformationFiles/fibrillation/patient167_HH52_2.json]

{
  "patientId": "Patient167 (HH52_2)",
  "signals": [
    524,
    724,
    756,
    576,
    644,
    492,
    500,
    740,
    512,
    780,
    480,
    468,
    880,
    464,
    708,
    628,
    516,
    448,
    448,
    812,
    764,
    844,
    584,
    1056
  ]
}
