# Supplementary material for: Expert-enhanced machine learning for cardiac arrhythmia classification
Source: PLoS One. 2021 Dec 23;16(12):e0261571. doi: 10.1371/journal.pone.0261571 (PMC8699667; doi:10.1371/journal.pone.0261571)
Supplement: S1 File — (ZIP) [file pone.0261571.s001.zip › SupportingInformationFiles/fibrillation/patient137_EC61_2.json]

{
  "patientId": "Patient137 (EC61_2)",
  "signals": [
    444,
    474,
    394,
    458,
    416,
    450,
    444,
    528,
    446,
    390,
    498,
    606,
    416,
    440,
    422,
    520,
    434,
    480,
    516,
    542,
    536,
    456,
    486,
    486
  ]
}
