# Supplementary material for: Expert-enhanced machine learning for cardiac arrhythmia classification
Source: PLoS One. 2021 Dec 23;16(12):e0261571. doi: 10.1371/journal.pone.0261571 (PMC8699667; doi:10.1371/journal.pone.0261571)
Supplement: S1 File — (ZIP) [file pone.0261571.s001.zip › SupportingInformationFiles/fibrillation/patient139_TE65_1.json]

{
  "patientId": "Patient139 (TE65_1)",
  "signals": [
    582,
    776,
    1020,
    982,
    894,
    816,
    714,
    576,
    602,
    1276,
    1536,
    940,
    932,
    668,
    1126,
    1068,
    630,
    776,
    664,
    650,
    618,
    679,
    677,
    750
  ]
}
