# Supplementary material for: Expert-enhanced machine learning for cardiac arrhythmia classification
Source: PLoS One. 2021 Dec 23;16(12):e0261571. doi: 10.1371/journal.pone.0261571 (PMC8699667; doi:10.1371/journal.pone.0261571)
Supplement: S1 File — (ZIP) [file pone.0261571.s001.zip › SupportingInformationFiles/fibrillation/patient165_HF34_3.json]

{
  "patientId": "Patient165 (HF34_3)",
  "signals": [
    888,
    1132,
    604,
    812,
    956,
    880,
    828,
    608,
    980,
    880,
    704,
    768,
    540,
    796,
    844,
    692,
    640,
    944,
    700,
    832,
    840,
    744,
    960,
    776
  ]
}
