# Supplementary material for: Expert-enhanced machine learning for cardiac arrhythmia classification
Source: PLoS One. 2021 Dec 23;16(12):e0261571. doi: 10.1371/journal.pone.0261571 (PMC8699667; doi:10.1371/journal.pone.0261571)
Supplement: S1 File — (ZIP) [file pone.0261571.s001.zip › SupportingInformationFiles/fibrillation/patient133_MN40_3.json]

{
  "patientId": "Patient133 (MN40_3)",
  "signals": [
    310,
    460,
    364,
    382,
    372,
    360,
    408,
    548,
    386,
    436,
    392,
    464,
    438,
    636,
    492,
    590,
    308,
    344,
    454,
    350,
    390,
    484,
    366,
    332
  ]
}
