# Supplementary material for: Expert-enhanced machine learning for cardiac arrhythmia classification
Source: PLoS One. 2021 Dec 23;16(12):e0261571. doi: 10.1371/journal.pone.0261571 (PMC8699667; doi:10.1371/journal.pone.0261571)
Supplement: S1 File — (ZIP) [file pone.0261571.s001.zip › SupportingInformationFiles/fibrillation/patient151_AF65_2.json]

{
  "patientId": "Patient151 (AF65_2)",
  "signals": [
    664,
    560,
    840,
    576,
    832,
    692,
    784,
    1024,
    712,
    900,
    856,
    784,
    876,
    784,
    852,
    948,
    792,
    620,
    656,
    768,
    600,
    668,
    500,
    772
  ]
}
