# Supplementary material for: Expert-enhanced machine learning for cardiac arrhythmia classification
Source: PLoS One. 2021 Dec 23;16(12):e0261571. doi: 10.1371/journal.pone.0261571 (PMC8699667; doi:10.1371/journal.pone.0261571)
Supplement: S1 File — (ZIP) [file pone.0261571.s001.zip › SupportingInformationFiles/fibrillation/patient159_EF48_2.json]

{
  "patientId": "Patient159 (EF48_2)",
  "signals": [
    500,
    396,
    420,
    724,
    452,
    676,
    476,
    616,
    420,
    548,
    556,
    636,
    588,
    428,
    368,
    544,
    584,
    420,
    680,
    760,
    440,
    564,
    384,
    680
  ]
}
