# Supplementary material for: Expert-enhanced machine learning for cardiac arrhythmia classification
Source: PLoS One. 2021 Dec 23;16(12):e0261571. doi: 10.1371/journal.pone.0261571 (PMC8699667; doi:10.1371/journal.pone.0261571)
Supplement: S1 File — (ZIP) [file pone.0261571.s001.zip › SupportingInformationFiles/fibrillation/patient177_SZ49_1.json]

{
  "patientId": "Patient177 (SZ49_1)",
  "signals": [
    488,
    680,
    468,
    624,
    524,
    588,
    688,
    656,
    596,
    556,
    456,
    628,
    656,
    424,
    916,
    700,
    560,
    372,
    460,
    500,
    408,
    880,
    508,
    740
  ]
}
