# Supplementary material for: Expert-enhanced machine learning for cardiac arrhythmia classification
Source: PLoS One. 2021 Dec 23;16(12):e0261571. doi: 10.1371/journal.pone.0261571 (PMC8699667; doi:10.1371/journal.pone.0261571)
Supplement: S1 File — (ZIP) [file pone.0261571.s001.zip › SupportingInformationFiles/fibrillation/patient133_MN40_1.json]

{
  "patientId": "Patient133 (MN40_1)",
  "signals": [
    424,
    436,
    404,
    400,
    462,
    368,
    332,
    462,
    396,
    372,
    372,
    434,
    394,
    402,
    448,
    402,
    390,
    388,
    402,
    374,
    328,
    352,
    392,
    580
  ]
}
