# Supplementary material for: Expert-enhanced machine learning for cardiac arrhythmia classification
Source: PLoS One. 2021 Dec 23;16(12):e0261571. doi: 10.1371/journal.pone.0261571 (PMC8699667; doi:10.1371/journal.pone.0261571)
Supplement: S1 File — (ZIP) [file pone.0261571.s001.zip › SupportingInformationFiles/fibrillation/patient106_EB53_2.json]

{
  "patientId": "Patient106 (EB53_2)",
  "signals": [
    626,
    898,
    674,
    494,
    460,
    752,
    512,
    512,
    470,
    870,
    730,
    678,
    610,
    518,
    1028,
    818,
    680,
    866,
    724,
    620,
    594,
    800,
    722,
    484
  ]
}
