# Supplementary material for: Expert-enhanced machine learning for cardiac arrhythmia classification
Source: PLoS One. 2021 Dec 23;16(12):e0261571. doi: 10.1371/journal.pone.0261571 (PMC8699667; doi:10.1371/journal.pone.0261571)
Supplement: S1 File — (ZIP) [file pone.0261571.s001.zip › SupportingInformationFiles/fibrillation/patient132_HS38_1.json]

{
  "patientId": "Patient132 (HS38_1)",
  "signals": [
    1156,
    1032,
    794,
    782,
    718,
    786,
    852,
    770,
    776,
    890,
    716,
    746,
    1058,
    762,
    1068,
    768,
    754,
    734,
    1040,
    894,
    1284,
    914,
    830,
    928
  ]
}
