# Supplementary material for: Expert-enhanced machine learning for cardiac arrhythmia classification
Source: PLoS One. 2021 Dec 23;16(12):e0261571. doi: 10.1371/journal.pone.0261571 (PMC8699667; doi:10.1371/journal.pone.0261571)
Supplement: S1 File — (ZIP) [file pone.0261571.s001.zip › SupportingInformationFiles/fibrillation/patient176_RP66_2.json]

{
  "patientId": "Patient176 (RP66_2)",
  "signals": [
    740,
    784,
    844,
    916,
    680,
    700,
    1452,
    864,
    1720,
    740,
    748,
    712,
    840,
    680,
    668,
    1420,
    1272,
    912,
    672,
    852,
    872,
    776,
    1168,
    704
  ]
}
