# Supplementary material for: Expert-enhanced machine learning for cardiac arrhythmia classification
Source: PLoS One. 2021 Dec 23;16(12):e0261571. doi: 10.1371/journal.pone.0261571 (PMC8699667; doi:10.1371/journal.pone.0261571)
Supplement: S1 File — (ZIP) [file pone.0261571.s001.zip › SupportingInformationFiles/fibrillation/patient168_HM38_2.json]

{
  "patientId": "Patient168 (HM38_2)",
  "signals": [
    752,
    1448,
    752,
    736,
    980,
    1360,
    1072,
    744,
    704,
    808,
    880,
    740,
    884,
    856,
    1204,
    772,
    1008,
    828,
    768,
    860,
    856,
    1040,
    804,
    896
  ]
}
