# Supplementary material for: Expert-enhanced machine learning for cardiac arrhythmia classification
Source: PLoS One. 2021 Dec 23;16(12):e0261571. doi: 10.1371/journal.pone.0261571 (PMC8699667; doi:10.1371/journal.pone.0261571)
Supplement: S1 File — (ZIP) [file pone.0261571.s001.zip › SupportingInformationFiles/fibrillation/patient105_AR47_1.json]

{
  "patientId": "Patient105 (AR47_1)",
  "signals": [
    898,
    730,
    680,
    556,
    1306,
    1030,
    692,
    1076,
    750,
    516,
    534,
    636,
    876,
    822,
    734,
    694,
    574,
    582,
    444,
    1216,
    964,
    958,
    604,
    684
  ]
}
