# Supplementary material for: Expert-enhanced machine learning for cardiac arrhythmia classification
Source: PLoS One. 2021 Dec 23;16(12):e0261571. doi: 10.1371/journal.pone.0261571 (PMC8699667; doi:10.1371/journal.pone.0261571)
Supplement: S1 File — (ZIP) [file pone.0261571.s001.zip › SupportingInformationFiles/fibrillation/patient138_GH44_2.json]

{
  "patientId": "Patient138 (GH44_2)",
  "signals": [
    488,
    422,
    514,
    414,
    458,
    546,
    464,
    354,
    564,
    496,
    368,
    424,
    336,
    592,
    356,
    402,
    582,
    606,
    372,
    454,
    378,
    410,
    390,
    372
  ]
}
