# Supplementary material for: Expert-enhanced machine learning for cardiac arrhythmia classification
Source: PLoS One. 2021 Dec 23;16(12):e0261571. doi: 10.1371/journal.pone.0261571 (PMC8699667; doi:10.1371/journal.pone.0261571)
Supplement: S1 File — (ZIP) [file pone.0261571.s001.zip › SupportingInformationFiles/fibrillation/patient117_KB37_1.json]

{
  "patientId": "Patient117 (KB37_1)",
  "signals": [
    908,
    1010,
    824,
    980,
    958,
    878,
    1166,
    730,
    900,
    742,
    876,
    762,
    662,
    978,
    728,
    882,
    776,
    718,
    738,
    1060,
    836,
    636,
    654,
    826
  ]
}
