# Supplementary material for: Expert-enhanced machine learning for cardiac arrhythmia classification
Source: PLoS One. 2021 Dec 23;16(12):e0261571. doi: 10.1371/journal.pone.0261571 (PMC8699667; doi:10.1371/journal.pone.0261571)
Supplement: S1 File — (ZIP) [file pone.0261571.s001.zip › SupportingInformationFiles/fibrillation/patient112_CG47_2.json]

{
  "patientId": "Patient112 (CG47_2)",
  "signals": [
    760,
    752,
    804,
    830,
    780,
    820,
    1114,
    792,
    456,
    698,
    1176,
    1002,
    724,
    1032,
    722,
    798,
    726,
    978,
    578,
    864,
    1162,
    752,
    1004,
    756
  ]
}
