# Supplementary material for: Expert-enhanced machine learning for cardiac arrhythmia classification
Source: PLoS One. 2021 Dec 23;16(12):e0261571. doi: 10.1371/journal.pone.0261571 (PMC8699667; doi:10.1371/journal.pone.0261571)
Supplement: S1 File — (ZIP) [file pone.0261571.s001.zip › SupportingInformationFiles/fibrillation/patient130_WK44_1.json]

{
  "patientId": "Patient130 (WK44_1)",
  "signals": [
    650,
    650,
    542,
    508,
    476,
    620,
    552,
    518,
    530,
    638,
    534,
    526,
    514,
    480,
    534,
    580,
    700,
    606,
    534,
    716,
    796,
    540,
    530,
    522
  ]
}
