# Supplementary material for: Expert-enhanced machine learning for cardiac arrhythmia classification
Source: PLoS One. 2021 Dec 23;16(12):e0261571. doi: 10.1371/journal.pone.0261571 (PMC8699667; doi:10.1371/journal.pone.0261571)
Supplement: S1 File — (ZIP) [file pone.0261571.s001.zip › SupportingInformationFiles/fibrillation/patient173_MM50_2.json]

{
  "patientId": "Patient173 (MM50_2)",
  "signals": [
    484,
    436,
    556,
    520,
    448,
    496,
    552,
    484,
    392,
    384,
    336,
    388,
    372,
    356,
    404,
    380,
    436,
    644,
    500,
    504,
    460,
    536,
    404,
    432
  ]
}
