# Supplementary material for: Expert-enhanced machine learning for cardiac arrhythmia classification
Source: PLoS One. 2021 Dec 23;16(12):e0261571. doi: 10.1371/journal.pone.0261571 (PMC8699667; doi:10.1371/journal.pone.0261571)
Supplement: S1 File — (ZIP) [file pone.0261571.s001.zip › SupportingInformationFiles/fibrillation/patient174_PE54_2.json]

{
  "patientId": "Patient174 (PE54_2)",
  "signals": [
    792,
    752,
    720,
    744,
    832,
    780,
    724,
    756,
    708,
    868,
    664,
    1056,
    744,
    760,
    648,
    968,
    720,
    668,
    840,
    772,
    636,
    836,
    944,
    696
  ]
}
