# Supplementary material for: Expert-enhanced machine learning for cardiac arrhythmia classification
Source: PLoS One. 2021 Dec 23;16(12):e0261571. doi: 10.1371/journal.pone.0261571 (PMC8699667; doi:10.1371/journal.pone.0261571)
Supplement: S1 File — (ZIP) [file pone.0261571.s001.zip › SupportingInformationFiles/fibrillation/patient159_EF48_3.json]

{
  "patientId": "Patient159 (EF48_3)",
  "signals": [
    704,
    564,
    608,
    548,
    436,
    516,
    436,
    524,
    496,
    356,
    400,
    612,
    648,
    428,
    376,
    604,
    436,
    608,
    432,
    672,
    580,
    596,
    388,
    604
  ]
}
