# Supplementary material for: Expert-enhanced machine learning for cardiac arrhythmia classification
Source: PLoS One. 2021 Dec 23;16(12):e0261571. doi: 10.1371/journal.pone.0261571 (PMC8699667; doi:10.1371/journal.pone.0261571)
Supplement: S1 File — (ZIP) [file pone.0261571.s001.zip › SupportingInformationFiles/fibrillation/patient170_JH45_1.json]

{
  "patientId": "Patient170 (JH45_1)",
  "signals": [
    532,
    572,
    420,
    564,
    444,
    444,
    584,
    568,
    652,
    500,
    488,
    424,
    560,
    688,
    540,
    528,
    560,
    620,
    544,
    652,
    432,
    520,
    452,
    712
  ]
}
