# Supplementary material for: Expert-enhanced machine learning for cardiac arrhythmia classification
Source: PLoS One. 2021 Dec 23;16(12):e0261571. doi: 10.1371/journal.pone.0261571 (PMC8699667; doi:10.1371/journal.pone.0261571)
Supplement: S1 File — (ZIP) [file pone.0261571.s001.zip › SupportingInformationFiles/fibrillation/patient179_UR59_1.json]

{
  "patientId": "Patient179 (UR59_1)",
  "signals": [
    756,
    708,
    560,
    648,
    836,
    976,
    696,
    712,
    808,
    1136,
    696,
    844,
    1028,
    836,
    884,
    788,
    856,
    740,
    692,
    668,
    1140,
    664,
    1124,
    964
  ]
}
