# Supplementary material for: Expert-enhanced machine learning for cardiac arrhythmia classification
Source: PLoS One. 2021 Dec 23;16(12):e0261571. doi: 10.1371/journal.pone.0261571 (PMC8699667; doi:10.1371/journal.pone.0261571)
Supplement: S1 File — (ZIP) [file pone.0261571.s001.zip › SupportingInformationFiles/fibrillation/patient169_JB58_2.json]

{
  "patientId": "Patient169 (JB58_2)",
  "signals": [
    688,
    764,
    592,
    684,
    884,
    744,
    668,
    976,
    896,
    884,
    728,
    696,
    708,
    716,
    696,
    1272,
    908,
    668,
    792,
    732,
    696,
    1112,
    860,
    720
  ]
}
