# Supplementary material for: Expert-enhanced machine learning for cardiac arrhythmia classification
Source: PLoS One. 2021 Dec 23;16(12):e0261571. doi: 10.1371/journal.pone.0261571 (PMC8699667; doi:10.1371/journal.pone.0261571)
Supplement: S1 File — (ZIP) [file pone.0261571.s001.zip › SupportingInformationFiles/fibrillation/patient108_SK48_1.json]

{
  "patientId": "Patient108 (SK48_1)",
  "signals": [
    430,
    508,
    522,
    650,
    766,
    432,
    462,
    434,
    454,
    880,
    498,
    472,
    528,
    714,
    960,
    792,
    464,
    430,
    836,
    436,
    720,
    714,
    822,
    662
  ]
}
