# Supplementary material for: Expert-enhanced machine learning for cardiac arrhythmia classification
Source: PLoS One. 2021 Dec 23;16(12):e0261571. doi: 10.1371/journal.pone.0261571 (PMC8699667; doi:10.1371/journal.pone.0261571)
Supplement: S1 File — (ZIP) [file pone.0261571.s001.zip › SupportingInformationFiles/fibrillation/patient102_AG53_2.json]

{
  "patientId": "Patient102 (AG53_2)",
  "signals": [
    843,
    779,
    1036,
    670,
    852,
    900,
    850,
    600,
    588,
    686,
    1132,
    1084,
    522,
    816,
    900,
    704,
    1018,
    548,
    578,
    582,
    966,
    954,
    780,
    598
  ]
}
