# Supplementary material for: Expert-enhanced machine learning for cardiac arrhythmia classification
Source: PLoS One. 2021 Dec 23;16(12):e0261571. doi: 10.1371/journal.pone.0261571 (PMC8699667; doi:10.1371/journal.pone.0261571)
Supplement: S1 File — (ZIP) [file pone.0261571.s001.zip › SupportingInformationFiles/fibrillation/patient113_SO60_2.json]

{
  "patientId": "Patient113 (SO60_2)",
  "signals": [
    650,
    618,
    740,
    938,
    740,
    602,
    738,
    802,
    630,
    1116,
    764,
    516,
    950,
    532,
    642,
    698,
    700,
    662,
    918,
    720,
    1076,
    688,
    654,
    904
  ]
}
