# Supplementary material for: Expert-enhanced machine learning for cardiac arrhythmia classification
Source: PLoS One. 2021 Dec 23;16(12):e0261571. doi: 10.1371/journal.pone.0261571 (PMC8699667; doi:10.1371/journal.pone.0261571)
Supplement: S1 File — (ZIP) [file pone.0261571.s001.zip › SupportingInformationFiles/fibrillation/patient144_TS68_1.json]

{
  "patientId": "Patient144 (TS68_1)",
  "signals": [
    580,
    450,
    428,
    488,
    416,
    464,
    478,
    488,
    648,
    562,
    498,
    410,
    786,
    554,
    426,
    408,
    448,
    408,
    606,
    498,
    468,
    640,
    460,
    468
  ]
}
