# Supplementary material for: Expert-enhanced machine learning for cardiac arrhythmia classification
Source: PLoS One. 2021 Dec 23;16(12):e0261571. doi: 10.1371/journal.pone.0261571 (PMC8699667; doi:10.1371/journal.pone.0261571)
Supplement: S1 File — (ZIP) [file pone.0261571.s001.zip › SupportingInformationFiles/fibrillation/patient107_HB28_1.json]

{
  "patientId": "Patient107 (HB28_1)",
  "signals": [
    722,
    634,
    518,
    546,
    616,
    546,
    740,
    996,
    448,
    366,
    858,
    476,
    610,
    582,
    390,
    344,
    1214,
    454,
    408,
    742,
    492,
    362,
    356,
    350
  ]
}
