# Supplementary material for: Expert-enhanced machine learning for cardiac arrhythmia classification
Source: PLoS One. 2021 Dec 23;16(12):e0261571. doi: 10.1371/journal.pone.0261571 (PMC8699667; doi:10.1371/journal.pone.0261571)
Supplement: S1 File — (ZIP) [file pone.0261571.s001.zip › SupportingInformationFiles/fibrillation/patient167_HH52_3.json]

{
  "patientId": "Patient167 (HH52_3)",
  "signals": [
    856,
    540,
    996,
    916,
    808,
    772,
    616,
    692,
    724,
    984,
    604,
    860,
    640,
    708,
    732,
    876,
    944,
    772,
    576,
    500,
    892,
    664,
    676,
    528
  ]
}
