# Supplementary material for: Expert-enhanced machine learning for cardiac arrhythmia classification
Source: PLoS One. 2021 Dec 23;16(12):e0261571. doi: 10.1371/journal.pone.0261571 (PMC8699667; doi:10.1371/journal.pone.0261571)
Supplement: S1 File — (ZIP) [file pone.0261571.s001.zip › SupportingInformationFiles/fibrillation/patient179_UR59_2.json]

{
  "patientId": "Patient179 (UR59_2)",
  "signals": [
    960,
    1056,
    956,
    1092,
    1176,
    568,
    972,
    1032,
    664,
    844,
    1012,
    680,
    876,
    1108,
    692,
    892,
    628,
    812,
    1124,
    868,
    648,
    932,
    852,
    960
  ]
}
