# Supplementary material for: Expert-enhanced machine learning for cardiac arrhythmia classification
Source: PLoS One. 2021 Dec 23;16(12):e0261571. doi: 10.1371/journal.pone.0261571 (PMC8699667; doi:10.1371/journal.pone.0261571)
Supplement: S1 File — (ZIP) [file pone.0261571.s001.zip › SupportingInformationFiles/fibrillation/patient125_RS44_1.json]

{
  "patientId": "Patient125 (RS44_1)",
  "signals": [
    898,
    550,
    724,
    622,
    600,
    650,
    496,
    522,
    800,
    552,
    614,
    568,
    526,
    680,
    824,
    650,
    524,
    832,
    582,
    788,
    470,
    572,
    478,
    528
  ]
}
