# Supplementary material for: Expert-enhanced machine learning for cardiac arrhythmia classification
Source: PLoS One. 2021 Dec 23;16(12):e0261571. doi: 10.1371/journal.pone.0261571 (PMC8699667; doi:10.1371/journal.pone.0261571)
Supplement: S1 File — (ZIP) [file pone.0261571.s001.zip › SupportingInformationFiles/fibrillation/patient123_RD55_1.json]

{
  "patientId": "Patient123 (RD55_1)",
  "signals": [
    554,
    514,
    348,
    540,
    570,
    534,
    556,
    554,
    514,
    530,
    554,
    514,
    354,
    558,
    512,
    514,
    506,
    610,
    586,
    556,
    552,
    548,
    566,
    554
  ]
}
