# Supplementary material for: Expert-enhanced machine learning for cardiac arrhythmia classification
Source: PLoS One. 2021 Dec 23;16(12):e0261571. doi: 10.1371/journal.pone.0261571 (PMC8699667; doi:10.1371/journal.pone.0261571)
Supplement: S1 File — (ZIP) [file pone.0261571.s001.zip › SupportingInformationFiles/fibrillation/patient161_FH63_2.json]

{
  "patientId": "Patient161 (FH63_2)",
  "signals": [
    816,
    640,
    732,
    804,
    1244,
    712,
    536,
    408,
    688,
    676,
    796,
    740,
    1004,
    480,
    668,
    460,
    680,
    1140,
    668,
    504,
    808,
    480,
    424,
    1216
  ]
}
