# Supplementary material for: Expert-enhanced machine learning for cardiac arrhythmia classification
Source: PLoS One. 2021 Dec 23;16(12):e0261571. doi: 10.1371/journal.pone.0261571 (PMC8699667; doi:10.1371/journal.pone.0261571)
Supplement: S1 File — (ZIP) [file pone.0261571.s001.zip › SupportingInformationFiles/fibrillation/patient101_GF37_2.json]

{
  "patientId": "Patient101 (GF37_2)",
  "signals": [
    580,
    642,
    644,
    452,
    408,
    532,
    1040,
    506,
    580,
    786,
    620,
    586,
    588,
    580,
    600,
    764,
    662,
    570,
    622,
    528,
    510,
    456,
    560,
    508
  ]
}
