# Supplementary material for: Expert-enhanced machine learning for cardiac arrhythmia classification
Source: PLoS One. 2021 Dec 23;16(12):e0261571. doi: 10.1371/journal.pone.0261571 (PMC8699667; doi:10.1371/journal.pone.0261571)
Supplement: S1 File — (ZIP) [file pone.0261571.s001.zip › SupportingInformationFiles/fibrillation/patient122_MM40_1.json]

{
  "patientId": "Patient122 (MM40_1)",
  "signals": [
    498,
    412,
    828,
    588,
    718,
    614,
    552,
    534,
    560,
    786,
    596,
    504,
    550,
    620,
    686,
    500,
    502,
    510,
    488,
    480,
    564,
    726,
    492,
    628
  ]
}
