# Supplementary material for: Expert-enhanced machine learning for cardiac arrhythmia classification
Source: PLoS One. 2021 Dec 23;16(12):e0261571. doi: 10.1371/journal.pone.0261571 (PMC8699667; doi:10.1371/journal.pone.0261571)
Supplement: S1 File — (ZIP) [file pone.0261571.s001.zip › SupportingInformationFiles/fibrillation/patient173_MM50_1.json]

{
  "patientId": "Patient173 (MM50_1)",
  "signals": [
    380,
    412,
    468,
    468,
    468,
    460,
    392,
    440,
    400,
    440,
    564,
    396,
    444,
    388,
    572,
    480,
    620,
    472,
    476,
    356,
    428,
    360,
    512,
    444
  ]
}
