# Supplementary material for: Expert-enhanced machine learning for cardiac arrhythmia classification
Source: PLoS One. 2021 Dec 23;16(12):e0261571. doi: 10.1371/journal.pone.0261571 (PMC8699667; doi:10.1371/journal.pone.0261571)
Supplement: S1 File — (ZIP) [file pone.0261571.s001.zip › SupportingInformationFiles/fibrillation/patient160_EW53_3.json]

{
  "patientId": "Patient160 (EW53_3)",
  "signals": [
    808,
    976,
    524,
    940,
    648,
    440,
    696,
    472,
    880,
    684,
    704,
    992,
    484,
    424,
    716,
    556,
    432,
    780,
    452,
    480,
    408,
    476,
    860,
    904
  ]
}
