# Supplementary material for: Expert-enhanced machine learning for cardiac arrhythmia classification
Source: PLoS One. 2021 Dec 23;16(12):e0261571. doi: 10.1371/journal.pone.0261571 (PMC8699667; doi:10.1371/journal.pone.0261571)
Supplement: S1 File — (ZIP) [file pone.0261571.s001.zip › SupportingInformationFiles/fibrillation/patient179_UR59_3.json]

{
  "patientId": "Patient179 (UR59_3)",
  "signals": [
    648,
    796,
    736,
    680,
    632,
    860,
    668,
    984,
    852,
    748,
    816,
    772,
    768,
    652,
    1004,
    932,
    848,
    884,
    672,
    540,
    1036,
    900,
    908,
    736
  ]
}
