# Supplementary material for: Expert-enhanced machine learning for cardiac arrhythmia classification
Source: PLoS One. 2021 Dec 23;16(12):e0261571. doi: 10.1371/journal.pone.0261571 (PMC8699667; doi:10.1371/journal.pone.0261571)
Supplement: S1 File — (ZIP) [file pone.0261571.s001.zip › SupportingInformationFiles/fibrillation/patient152_AG42_3.json]

{
  "patientId": "Patient152 (AG42_3)",
  "signals": [
    992,
    564,
    552,
    1028,
    868,
    820,
    668,
    632,
    1064,
    528,
    1184,
    956,
    652,
    900,
    520,
    688,
    568,
    544,
    880,
    780,
    808,
    696,
    892,
    532
  ]
}
