# Supplementary material for: Expert-enhanced machine learning for cardiac arrhythmia classification
Source: PLoS One. 2021 Dec 23;16(12):e0261571. doi: 10.1371/journal.pone.0261571 (PMC8699667; doi:10.1371/journal.pone.0261571)
Supplement: S1 File — (ZIP) [file pone.0261571.s001.zip › SupportingInformationFiles/fibrillation/patient136_ES38_2.json]

{
  "patientId": "Patient136 (ES38_2)",
  "signals": [
    404,
    980,
    544,
    550,
    624,
    784,
    602,
    808,
    858,
    742,
    530,
    872,
    588,
    944,
    756,
    746,
    542,
    442,
    784,
    606,
    554,
    580,
    1030,
    896
  ]
}
