# Supplementary material for: Expert-enhanced machine learning for cardiac arrhythmia classification
Source: PLoS One. 2021 Dec 23;16(12):e0261571. doi: 10.1371/journal.pone.0261571 (PMC8699667; doi:10.1371/journal.pone.0261571)
Supplement: S1 File — (ZIP) [file pone.0261571.s001.zip › SupportingInformationFiles/fibrillation/patient112_CG47_1.json]

{
  "patientId": "Patient112 (CG47_1)",
  "signals": [
    696,
    682,
    712,
    794,
    700,
    790,
    784,
    734,
    986,
    666,
    1142,
    794,
    754,
    762,
    620,
    716,
    816,
    1066,
    711,
    715,
    822,
    738,
    426,
    808
  ]
}
