# Supplementary material for: Expert-enhanced machine learning for cardiac arrhythmia classification
Source: PLoS One. 2021 Dec 23;16(12):e0261571. doi: 10.1371/journal.pone.0261571 (PMC8699667; doi:10.1371/journal.pone.0261571)
Supplement: S1 File — (ZIP) [file pone.0261571.s001.zip › SupportingInformationFiles/fibrillation/patient109_JZ68_1.json]

{
  "patientId": "Patient109 (JZ68_1)",
  "signals": [
    598,
    700,
    646,
    564,
    352,
    358,
    338,
    610,
    1078,
    512,
    490,
    408,
    382,
    392,
    372,
    446,
    550,
    494,
    358,
    356,
    360,
    388,
    414,
    350
  ]
}
