# Supplementary material for: Expert-enhanced machine learning for cardiac arrhythmia classification
Source: PLoS One. 2021 Dec 23;16(12):e0261571. doi: 10.1371/journal.pone.0261571 (PMC8699667; doi:10.1371/journal.pone.0261571)
Supplement: S1 File — (ZIP) [file pone.0261571.s001.zip › SupportingInformationFiles/fibrillation/patient158_DS61_2.json]

{
  "patientId": "Patient158 (DS61_2)",
  "signals": [
    972,
    688,
    988,
    720,
    756,
    820,
    1388,
    980,
    732,
    992,
    968,
    988,
    936,
    1144,
    772,
    640,
    716,
    1140,
    716,
    936,
    920,
    908,
    1016,
    852
  ]
}
