# Supplementary material for: Expert-enhanced machine learning for cardiac arrhythmia classification
Source: PLoS One. 2021 Dec 23;16(12):e0261571. doi: 10.1371/journal.pone.0261571 (PMC8699667; doi:10.1371/journal.pone.0261571)
Supplement: S1 File — (ZIP) [file pone.0261571.s001.zip › SupportingInformationFiles/fibrillation/patient178_TS68_2.json]

{
  "patientId": "Patient178 (TS68_2)",
  "signals": [
    584,
    604,
    620,
    372,
    440,
    424,
    636,
    496,
    476,
    592,
    744,
    664,
    768,
    564,
    492,
    748,
    544,
    460,
    728,
    640,
    612,
    660,
    652,
    764
  ]
}
