# Supplementary material for: Expert-enhanced machine learning for cardiac arrhythmia classification
Source: PLoS One. 2021 Dec 23;16(12):e0261571. doi: 10.1371/journal.pone.0261571 (PMC8699667; doi:10.1371/journal.pone.0261571)
Supplement: S1 File — (ZIP) [file pone.0261571.s001.zip › SupportingInformationFiles/fibrillation/patient156_CR37_1.json]

{
  "patientId": "Patient156 (CR37_1)",
  "signals": [
    616,
    788,
    864,
    960,
    580,
    952,
    624,
    748,
    676,
    740,
    568,
    700,
    552,
    796,
    636,
    552,
    576,
    696,
    876,
    824,
    688,
    588,
    596,
    584
  ]
}
