# Supplementary material for: Expert-enhanced machine learning for cardiac arrhythmia classification
Source: PLoS One. 2021 Dec 23;16(12):e0261571. doi: 10.1371/journal.pone.0261571 (PMC8699667; doi:10.1371/journal.pone.0261571)
Supplement: S1 File — (ZIP) [file pone.0261571.s001.zip › SupportingInformationFiles/fibrillation/patient149_GB75_2.json]

{
  "patientId": "Patient149 (GB75_2)",
  "signals": [
    560,
    624,
    622,
    664,
    620,
    872,
    662,
    682,
    704,
    636,
    736,
    646,
    644,
    1110,
    796,
    528,
    670,
    762,
    726,
    750,
    722,
    704,
    576,
    766
  ]
}
