# Supplementary material for: Expert-enhanced machine learning for cardiac arrhythmia classification
Source: PLoS One. 2021 Dec 23;16(12):e0261571. doi: 10.1371/journal.pone.0261571 (PMC8699667; doi:10.1371/journal.pone.0261571)
Supplement: S1 File — (ZIP) [file pone.0261571.s001.zip › SupportingInformationFiles/fibrillation/patient146_ED37_2.json]

{
  "patientId": "Patient146 (ED37_2)",
  "signals": [
    1132,
    838,
    1202,
    1156,
    784,
    788,
    1184,
    1502,
    1086,
    714,
    728,
    746,
    1058,
    1202,
    1078,
    858,
    746,
    708,
    742,
    890,
    948,
    704,
    638,
    706
  ]
}
