# Supplementary material for: Expert-enhanced machine learning for cardiac arrhythmia classification
Source: PLoS One. 2021 Dec 23;16(12):e0261571. doi: 10.1371/journal.pone.0261571 (PMC8699667; doi:10.1371/journal.pone.0261571)
Supplement: S1 File — (ZIP) [file pone.0261571.s001.zip › SupportingInformationFiles/fibrillation/patient118_WM41_2.json]

{
  "patientId": "Patient118 (WM41_2)",
  "signals": [
    456,
    376,
    564,
    432,
    460,
    480,
    448,
    456,
    452,
    408,
    382,
    402,
    556,
    428,
    442,
    422,
    424,
    406,
    418,
    664,
    594,
    606,
    588,
    424
  ]
}
