# Supplementary material for: Expert-enhanced machine learning for cardiac arrhythmia classification
Source: PLoS One. 2021 Dec 23;16(12):e0261571. doi: 10.1371/journal.pone.0261571 (PMC8699667; doi:10.1371/journal.pone.0261571)
Supplement: S1 File — (ZIP) [file pone.0261571.s001.zip › SupportingInformationFiles/fibrillation/patient109_JZ68_2.json]

{
  "patientId": "Patient109 (JZ68_2)",
  "signals": [
    442,
    398,
    364,
    342,
    790,
    412,
    322,
    586,
    432,
    370,
    690,
    586,
    508,
    460,
    626,
    450,
    526,
    576,
    352,
    322,
    872,
    768,
    698,
    512
  ]
}
