# Supplementary material for: Expert-enhanced machine learning for cardiac arrhythmia classification
Source: PLoS One. 2021 Dec 23;16(12):e0261571. doi: 10.1371/journal.pone.0261571 (PMC8699667; doi:10.1371/journal.pone.0261571)
Supplement: S1 File — (ZIP) [file pone.0261571.s001.zip › SupportingInformationFiles/fibrillation/patient171_JP55_3.json]

{
  "patientId": "Patient171 (JP55_3)",
  "signals": [
    720,
    1136,
    868,
    616,
    656,
    1052,
    844,
    1080,
    1760,
    1288,
    960,
    980,
    1344,
    604,
    1268,
    1544,
    636,
    1576,
    1000,
    816,
    1172,
    1136,
    988,
    584
  ]
}
