# Supplementary material for: Expert-enhanced machine learning for cardiac arrhythmia classification
Source: PLoS One. 2021 Dec 23;16(12):e0261571. doi: 10.1371/journal.pone.0261571 (PMC8699667; doi:10.1371/journal.pone.0261571)
Supplement: S1 File — (ZIP) [file pone.0261571.s001.zip › SupportingInformationFiles/fibrillation/patient174_PE54_3.json]

{
  "patientId": "Patient174 (PE54_3)",
  "signals": [
    624,
    888,
    644,
    668,
    924,
    884,
    1132,
    584,
    612,
    724,
    676,
    644,
    752,
    732,
    760,
    688,
    768,
    768,
    828,
    520,
    660,
    604,
    760,
    712
  ]
}
