# Supplementary material for: Expert-enhanced machine learning for cardiac arrhythmia classification
Source: PLoS One. 2021 Dec 23;16(12):e0261571. doi: 10.1371/journal.pone.0261571 (PMC8699667; doi:10.1371/journal.pone.0261571)
Supplement: S1 File — (ZIP) [file pone.0261571.s001.zip › SupportingInformationFiles/fibrillation/patient108_SK48_2.json]

{
  "patientId": "Patient108 (SK48_2)",
  "signals": [
    418,
    422,
    850,
    600,
    478,
    684,
    484,
    702,
    624,
    420,
    772,
    742,
    842,
    838,
    490,
    452,
    466,
    448,
    428,
    498,
    466,
    408,
    474,
    418
  ]
}
