# Supplementary material for: Expert-enhanced machine learning for cardiac arrhythmia classification
Source: PLoS One. 2021 Dec 23;16(12):e0261571. doi: 10.1371/journal.pone.0261571 (PMC8699667; doi:10.1371/journal.pone.0261571)
Supplement: S1 File — (ZIP) [file pone.0261571.s001.zip › SupportingInformationFiles/fibrillation/patient153_BM40_3.json]

{
  "patientId": "Patient153 (BM40_3)",
  "signals": [
    440,
    460,
    664,
    520,
    472,
    416,
    408,
    488,
    544,
    600,
    516,
    428,
    628,
    464,
    408,
    476,
    528,
    452,
    592,
    608,
    452,
    560,
    500,
    504
  ]
}
