# Supplementary material for: Expert-enhanced machine learning for cardiac arrhythmia classification
Source: PLoS One. 2021 Dec 23;16(12):e0261571. doi: 10.1371/journal.pone.0261571 (PMC8699667; doi:10.1371/journal.pone.0261571)
Supplement: S1 File — (ZIP) [file pone.0261571.s001.zip › SupportingInformationFiles/fibrillation/patient164_GS58_2.json]

{
  "patientId": "Patient164 (GS58_2)",
  "signals": [
    424,
    440,
    436,
    460,
    392,
    384,
    696,
    464,
    424,
    412,
    392,
    496,
    508,
    664,
    428,
    560,
    508,
    616,
    456,
    428,
    452,
    404,
    456,
    484
  ]
}
