# Supplementary material for: Expert-enhanced machine learning for cardiac arrhythmia classification
Source: PLoS One. 2021 Dec 23;16(12):e0261571. doi: 10.1371/journal.pone.0261571 (PMC8699667; doi:10.1371/journal.pone.0261571)
Supplement: S1 File — (ZIP) [file pone.0261571.s001.zip › SupportingInformationFiles/fibrillation/patient155_CH46_3.json]

{
  "patientId": "Patient155 (CH46_3)",
  "signals": [
    664,
    608,
    596,
    688,
    664,
    632,
    536,
    1248,
    760,
    928,
    932,
    932,
    580,
    616,
    976,
    960,
    556,
    652,
    748,
    788,
    764,
    884,
    780,
    868
  ]
}
