# Supplementary material for: Expert-enhanced machine learning for cardiac arrhythmia classification
Source: PLoS One. 2021 Dec 23;16(12):e0261571. doi: 10.1371/journal.pone.0261571 (PMC8699667; doi:10.1371/journal.pone.0261571)
Supplement: S1 File — (ZIP) [file pone.0261571.s001.zip › SupportingInformationFiles/fibrillation/patient128_RS59_2.json]

{
  "patientId": "Patient128 (RS59_2)",
  "signals": [
    400,
    382,
    420,
    374,
    380,
    370,
    390,
    326,
    358,
    312,
    460,
    322,
    402,
    294,
    374,
    406,
    406,
    334,
    354,
    332,
    418,
    392,
    356,
    356
  ]
}
