# Supplementary material for: Expert-enhanced machine learning for cardiac arrhythmia classification
Source: PLoS One. 2021 Dec 23;16(12):e0261571. doi: 10.1371/journal.pone.0261571 (PMC8699667; doi:10.1371/journal.pone.0261571)
Supplement: S1 File — (ZIP) [file pone.0261571.s001.zip › SupportingInformationFiles/fibrillation/patient169_JB58_1.json]

{
  "patientId": "Patient169 (JB58_1)",
  "signals": [
    808,
    772,
    948,
    524,
    656,
    908,
    732,
    848,
    748,
    620,
    748,
    856,
    820,
    788,
    716,
    756,
    676,
    712,
    820,
    760,
    772,
    816,
    796,
    784
  ]
}
