# Supplementary material for: Expert-enhanced machine learning for cardiac arrhythmia classification
Source: PLoS One. 2021 Dec 23;16(12):e0261571. doi: 10.1371/journal.pone.0261571 (PMC8699667; doi:10.1371/journal.pone.0261571)
Supplement: S1 File — (ZIP) [file pone.0261571.s001.zip › SupportingInformationFiles/fibrillation/patient113_SO60_1.json]

{
  "patientId": "Patient113 (SO60_1)",
  "signals": [
    644,
    932,
    946,
    878,
    828,
    856,
    714,
    744,
    750,
    478,
    766,
    892,
    516,
    776,
    730,
    722,
    810,
    728,
    850,
    764,
    770,
    1012,
    894,
    670
  ]
}
