# Supplementary material for: Expert-enhanced machine learning for cardiac arrhythmia classification
Source: PLoS One. 2021 Dec 23;16(12):e0261571. doi: 10.1371/journal.pone.0261571 (PMC8699667; doi:10.1371/journal.pone.0261571)
Supplement: S1 File — (ZIP) [file pone.0261571.s001.zip › SupportingInformationFiles/fibrillation/patient151_AF65_1.json]

{
  "patientId": "Patient151 (AF65_1)",
  "signals": [
    804,
    1100,
    572,
    900,
    576,
    852,
    876,
    1404,
    816,
    756,
    732,
    548,
    644,
    656,
    704,
    440,
    892,
    948,
    816,
    972,
    1008,
    1088,
    860,
    580
  ]
}
