# Supplementary material for: Expert-enhanced machine learning for cardiac arrhythmia classification
Source: PLoS One. 2021 Dec 23;16(12):e0261571. doi: 10.1371/journal.pone.0261571 (PMC8699667; doi:10.1371/journal.pone.0261571)
Supplement: S1 File — (ZIP) [file pone.0261571.s001.zip › SupportingInformationFiles/fibrillation/patient101_GF37_1.json]

{
  "patientId": "Patient101 (GF37_1)",
  "signals": [
    700,
    460,
    612,
    518,
    650,
    620,
    550,
    566,
    648,
    656,
    458,
    466,
    486,
    424,
    580,
    558,
    562,
    704,
    454,
    530,
    1034,
    600,
    462,
    408
  ]
}
