# Supplementary material for: Expert-enhanced machine learning for cardiac arrhythmia classification
Source: PLoS One. 2021 Dec 23;16(12):e0261571. doi: 10.1371/journal.pone.0261571 (PMC8699667; doi:10.1371/journal.pone.0261571)
Supplement: S1 File — (ZIP) [file pone.0261571.s001.zip › SupportingInformationFiles/fibrillation/patient121_AM40_1.json]

{
  "patientId": "Patient121 (AM40_1)",
  "signals": [
    878,
    568,
    532,
    520,
    722,
    892,
    704,
    666,
    864,
    606,
    922,
    532,
    614,
    674,
    648,
    580,
    632,
    838,
    786,
    872,
    752,
    558,
    590,
    524
  ]
}
