# Supplementary material for: Expert-enhanced machine learning for cardiac arrhythmia classification
Source: PLoS One. 2021 Dec 23;16(12):e0261571. doi: 10.1371/journal.pone.0261571 (PMC8699667; doi:10.1371/journal.pone.0261571)
Supplement: S1 File — (ZIP) [file pone.0261571.s001.zip › SupportingInformationFiles/fibrillation/patient149_GB75_1.json]

{
  "patientId": "Patient149 (GB75_1)",
  "signals": [
    502,
    616,
    878,
    820,
    702,
    740,
    784,
    794,
    712,
    664,
    748,
    674,
    722,
    718,
    536,
    838,
    606,
    646,
    794,
    672,
    742,
    940,
    664,
    734
  ]
}
