# Supplementary material for: Expert-enhanced machine learning for cardiac arrhythmia classification
Source: PLoS One. 2021 Dec 23;16(12):e0261571. doi: 10.1371/journal.pone.0261571 (PMC8699667; doi:10.1371/journal.pone.0261571)
Supplement: S1 File — (ZIP) [file pone.0261571.s001.zip › SupportingInformationFiles/fibrillation/patient168_HM38_3.json]

{
  "patientId": "Patient168 (HM38_3)",
  "signals": [
    976,
    832,
    688,
    732,
    980,
    1128,
    776,
    856,
    972,
    1080,
    656,
    812,
    860,
    1056,
    1020,
    860,
    1404,
    896,
    724,
    760,
    1336,
    1032,
    1096,
    736
  ]
}
