# Supplementary material for: Expert-enhanced machine learning for cardiac arrhythmia classification
Source: PLoS One. 2021 Dec 23;16(12):e0261571. doi: 10.1371/journal.pone.0261571 (PMC8699667; doi:10.1371/journal.pone.0261571)
Supplement: S1 File — (ZIP) [file pone.0261571.s001.zip › SupportingInformationFiles/fibrillation/patient156_CR37_2.json]

{
  "patientId": "Patient156 (CR37_2)",
  "signals": [
    724,
    568,
    728,
    732,
    856,
    668,
    912,
    940,
    712,
    940,
    720,
    596,
    892,
    660,
    532,
    564,
    584,
    612,
    744,
    620,
    864,
    692,
    780,
    864
  ]
}
