# Supplementary material for: Expert-enhanced machine learning for cardiac arrhythmia classification
Source: PLoS One. 2021 Dec 23;16(12):e0261571. doi: 10.1371/journal.pone.0261571 (PMC8699667; doi:10.1371/journal.pone.0261571)
Supplement: S1 File — (ZIP) [file pone.0261571.s001.zip › SupportingInformationFiles/fibrillation/patient114_KF69_2.json]

{
  "patientId": "Patient114 (KF69_2)",
  "signals": [
    454,
    680,
    560,
    360,
    596,
    564,
    552,
    628,
    494,
    352,
    490,
    574,
    496,
    458,
    506,
    684,
    424,
    500,
    686,
    678,
    638,
    680,
    692,
    448
  ]
}
