# Supplementary material for: Expert-enhanced machine learning for cardiac arrhythmia classification
Source: PLoS One. 2021 Dec 23;16(12):e0261571. doi: 10.1371/journal.pone.0261571 (PMC8699667; doi:10.1371/journal.pone.0261571)
Supplement: S1 File — (ZIP) [file pone.0261571.s001.zip › SupportingInformationFiles/fibrillation/patient166_HH42_1.json]

{
  "patientId": "Patient166 (HH42_1)",
  "signals": [
    664,
    748,
    884,
    392,
    520,
    628,
    656,
    500,
    620,
    736,
    508,
    636,
    528,
    572,
    668,
    488,
    880,
    452,
    724,
    708,
    700,
    672,
    552,
    532
  ]
}
