# Supplementary material for: Expert-enhanced machine learning for cardiac arrhythmia classification
Source: PLoS One. 2021 Dec 23;16(12):e0261571. doi: 10.1371/journal.pone.0261571 (PMC8699667; doi:10.1371/journal.pone.0261571)
Supplement: S1 File — (ZIP) [file pone.0261571.s001.zip › SupportingInformationFiles/fibrillation/patient176_RP66_1.json]

{
  "patientId": "Patient176 (RP66_1)",
  "signals": [
    892,
    900,
    740,
    824,
    956,
    728,
    1664,
    900,
    1132,
    900,
    912,
    932,
    1052,
    848,
    784,
    816,
    792,
    996,
    816,
    820,
    676,
    872,
    840,
    712
  ]
}
