# Supplementary material for: Expert-enhanced machine learning for cardiac arrhythmia classification
Source: PLoS One. 2021 Dec 23;16(12):e0261571. doi: 10.1371/journal.pone.0261571 (PMC8699667; doi:10.1371/journal.pone.0261571)
Supplement: S1 File — (ZIP) [file pone.0261571.s001.zip › SupportingInformationFiles/fibrillation/patient169_JB58_3.json]

{
  "patientId": "Patient169 (JB58_3)",
  "signals": [
    556,
    692,
    644,
    712,
    1104,
    780,
    724,
    820,
    916,
    792,
    772,
    1160,
    836,
    736,
    600,
    624,
    772,
    688,
    1196,
    804,
    724,
    668,
    984,
    1048
  ]
}
