# Supplementary material for: Expert-enhanced machine learning for cardiac arrhythmia classification
Source: PLoS One. 2021 Dec 23;16(12):e0261571. doi: 10.1371/journal.pone.0261571 (PMC8699667; doi:10.1371/journal.pone.0261571)
Supplement: S1 File — (ZIP) [file pone.0261571.s001.zip › SupportingInformationFiles/fibrillation/patient156_CR37_3.json]

{
  "patientId": "Patient156 (CR37_3)",
  "signals": [
    808,
    672,
    564,
    824,
    752,
    676,
    632,
    588,
    684,
    616,
    556,
    584,
    692,
    592,
    748,
    588,
    612,
    720,
    936,
    588,
    876,
    1036,
    552,
    552
  ]
}
