# Supplementary material for: Expert-enhanced machine learning for cardiac arrhythmia classification
Source: PLoS One. 2021 Dec 23;16(12):e0261571. doi: 10.1371/journal.pone.0261571 (PMC8699667; doi:10.1371/journal.pone.0261571)
Supplement: S1 File — (ZIP) [file pone.0261571.s001.zip › SupportingInformationFiles/fibrillation/patient136_ES38_1.json]

{
  "patientId": "Patient136 (ES38_1)",
  "signals": [
    574,
    584,
    746,
    636,
    868,
    982,
    508,
    628,
    606,
    638,
    576,
    860,
    576,
    894,
    598,
    992,
    692,
    608,
    566,
    958,
    860,
    638,
    676,
    924
  ]
}
