# Supplementary material for: Expert-enhanced machine learning for cardiac arrhythmia classification
Source: PLoS One. 2021 Dec 23;16(12):e0261571. doi: 10.1371/journal.pone.0261571 (PMC8699667; doi:10.1371/journal.pone.0261571)
Supplement: S1 File — (ZIP) [file pone.0261571.s001.zip › SupportingInformationFiles/fibrillation/patient104_AF65_1.json]

{
  "patientId": "Patient104 (AF65_1)",
  "signals": [
    488,
    610,
    780,
    478,
    674,
    704,
    778,
    780,
    640,
    624,
    696,
    468,
    838,
    554,
    860,
    726,
    588,
    476,
    746,
    554,
    678,
    722,
    742,
    630
  ]
}
