# Supplementary material for: Expert-enhanced machine learning for cardiac arrhythmia classification
Source: PLoS One. 2021 Dec 23;16(12):e0261571. doi: 10.1371/journal.pone.0261571 (PMC8699667; doi:10.1371/journal.pone.0261571)
Supplement: S1 File — (ZIP) [file pone.0261571.s001.zip › SupportingInformationFiles/fibrillation/patient110_DB44_1.json]

{
  "patientId": "Patient110 (DB44_1)",
  "signals": [
    592,
    506,
    416,
    644,
    440,
    706,
    490,
    536,
    454,
    952,
    690,
    404,
    762,
    798,
    544,
    642,
    400,
    620,
    796,
    474,
    658,
    572,
    628,
    642
  ]
}
