# Supplementary material for: Expert-enhanced machine learning for cardiac arrhythmia classification
Source: PLoS One. 2021 Dec 23;16(12):e0261571. doi: 10.1371/journal.pone.0261571 (PMC8699667; doi:10.1371/journal.pone.0261571)
Supplement: S1 File — (ZIP) [file pone.0261571.s001.zip › SupportingInformationFiles/fibrillation/patient124_RM49_2.json]

{
  "patientId": "Patient124 (RM49_2)",
  "signals": [
    700,
    780,
    766,
    728,
    934,
    670,
    582,
    796,
    716,
    814,
    962,
    454,
    446,
    736,
    892,
    766,
    866,
    868,
    1018,
    1060,
    746,
    618,
    1198,
    764
  ]
}
