# Supplementary material for: Expert-enhanced machine learning for cardiac arrhythmia classification
Source: PLoS One. 2021 Dec 23;16(12):e0261571. doi: 10.1371/journal.pone.0261571 (PMC8699667; doi:10.1371/journal.pone.0261571)
Supplement: S1 File — (ZIP) [file pone.0261571.s001.zip › SupportingInformationFiles/fibrillation/patient123_RD55_2.json]

{
  "patientId": "Patient123 (RD55_2)",
  "signals": [
    466,
    412,
    428,
    440,
    438,
    418,
    438,
    498,
    420,
    332,
    380,
    464,
    396,
    454,
    412,
    440,
    500,
    504,
    716,
    530,
    476,
    486,
    344,
    422
  ]
}
