# Supplementary material for: Expert-enhanced machine learning for cardiac arrhythmia classification
Source: PLoS One. 2021 Dec 23;16(12):e0261571. doi: 10.1371/journal.pone.0261571 (PMC8699667; doi:10.1371/journal.pone.0261571)
Supplement: S1 File — (ZIP) [file pone.0261571.s001.zip › SupportingInformationFiles/fibrillation/patient127_BK57_2.json]

{
  "patientId": "Patient127 (BK57_2)",
  "signals": [
    512,
    1296,
    810,
    934,
    482,
    930,
    768,
    548,
    848,
    606,
    814,
    550,
    890,
    620,
    624,
    998,
    652,
    502,
    810,
    582,
    520,
    504,
    562,
    806
  ]
}
