# Supplementary material for: Expert-enhanced machine learning for cardiac arrhythmia classification
Source: PLoS One. 2021 Dec 23;16(12):e0261571. doi: 10.1371/journal.pone.0261571 (PMC8699667; doi:10.1371/journal.pone.0261571)
Supplement: S1 File — (ZIP) [file pone.0261571.s001.zip › SupportingInformationFiles/fibrillation/patient167_HH52_1.json]

{
  "patientId": "Patient167 (HH52_1)",
  "signals": [
    472,
    780,
    512,
    716,
    464,
    700,
    788,
    688,
    732,
    560,
    484,
    872,
    516,
    828,
    760,
    464,
    628,
    700,
    504,
    776,
    456,
    1068,
    476,
    596
  ]
}
