# Supplementary material for: Expert-enhanced machine learning for cardiac arrhythmia classification
Source: PLoS One. 2021 Dec 23;16(12):e0261571. doi: 10.1371/journal.pone.0261571 (PMC8699667; doi:10.1371/journal.pone.0261571)
Supplement: S1 File — (ZIP) [file pone.0261571.s001.zip › SupportingInformationFiles/fibrillation/patient173_MM50_3.json]

{
  "patientId": "Patient173 (MM50_3)",
  "signals": [
    508,
    428,
    480,
    528,
    440,
    424,
    396,
    404,
    416,
    404,
    384,
    640,
    424,
    512,
    392,
    608,
    532,
    512,
    612,
    480,
    448,
    436,
    404,
    488
  ]
}
