# Supplementary material for: Expert-enhanced machine learning for cardiac arrhythmia classification
Source: PLoS One. 2021 Dec 23;16(12):e0261571. doi: 10.1371/journal.pone.0261571 (PMC8699667; doi:10.1371/journal.pone.0261571)
Supplement: S1 File — (ZIP) [file pone.0261571.s001.zip › SupportingInformationFiles/fibrillation/patient153_BM40_1.json]

{
  "patientId": "Patient153 (BM40_1)",
  "signals": [
    500,
    616,
    540,
    728,
    512,
    452,
    744,
    588,
    512,
    528,
    488,
    484,
    544,
    544,
    712,
    516,
    536,
    776,
    616,
    564,
    496,
    500,
    556,
    532
  ]
}
