# Supplementary material for: Expert-enhanced machine learning for cardiac arrhythmia classification
Source: PLoS One. 2021 Dec 23;16(12):e0261571. doi: 10.1371/journal.pone.0261571 (PMC8699667; doi:10.1371/journal.pone.0261571)
Supplement: S1 File — (ZIP) [file pone.0261571.s001.zip › SupportingInformationFiles/fibrillation/patient171_JP55_2.json]

{
  "patientId": "Patient171 (JP55_2)",
  "signals": [
    848,
    1364,
    648,
    628,
    680,
    1000,
    1260,
    1576,
    648,
    932,
    856,
    800,
    868,
    1448,
    676,
    704,
    1248,
    1444,
    680,
    908,
    704,
    808,
    1632,
    644
  ]
}
