# Supplementary material for: Expert-enhanced machine learning for cardiac arrhythmia classification
Source: PLoS One. 2021 Dec 23;16(12):e0261571. doi: 10.1371/journal.pone.0261571 (PMC8699667; doi:10.1371/journal.pone.0261571)
Supplement: S1 File — (ZIP) [file pone.0261571.s001.zip › SupportingInformationFiles/fibrillation/patient102_AG53_1.json]

{
  "patientId": "Patient102 (AG53_1)",
  "signals": [
    910,
    788,
    586,
    1306,
    1306,
    504,
    632,
    1144,
    1288,
    762,
    932,
    752,
    798,
    904,
    1054,
    570,
    834,
    730,
    628,
    570,
    852,
    838,
    758,
    736
  ]
}
