# Supplementary material for: Expert-enhanced machine learning for cardiac arrhythmia classification
Source: PLoS One. 2021 Dec 23;16(12):e0261571. doi: 10.1371/journal.pone.0261571 (PMC8699667; doi:10.1371/journal.pone.0261571)
Supplement: S1 File — (ZIP) [file pone.0261571.s001.zip › SupportingInformationFiles/fibrillation/patient166_HH42_2.json]

{
  "patientId": "Patient166 (HH42_2)",
  "signals": [
    584,
    480,
    648,
    676,
    572,
    488,
    708,
    624,
    676,
    592,
    748,
    604,
    460,
    452,
    776,
    468,
    788,
    516,
    564,
    568,
    596,
    724,
    472,
    700
  ]
}
