# Supplementary material for: Expert-enhanced machine learning for cardiac arrhythmia classification
Source: PLoS One. 2021 Dec 23;16(12):e0261571. doi: 10.1371/journal.pone.0261571 (PMC8699667; doi:10.1371/journal.pone.0261571)
Supplement: S1 File — (ZIP) [file pone.0261571.s001.zip › SupportingInformationFiles/fibrillation/patient164_GS58_3.json]

{
  "patientId": "Patient164 (GS58_3)",
  "signals": [
    536,
    444,
    456,
    620,
    364,
    412,
    424,
    416,
    752,
    404,
    468,
    428,
    412,
    624,
    396,
    736,
    392,
    408,
    412,
    512,
    404,
    636,
    436,
    440
  ]
}
