# Supplementary material for: Expert-enhanced machine learning for cardiac arrhythmia classification
Source: PLoS One. 2021 Dec 23;16(12):e0261571. doi: 10.1371/journal.pone.0261571 (PMC8699667; doi:10.1371/journal.pone.0261571)
Supplement: S1 File — (ZIP) [file pone.0261571.s001.zip › SupportingInformationFiles/fibrillation/patient145_GB58_1.json]

{
  "patientId": "Patient145 (GB58_1)",
  "signals": [
    416,
    434,
    428,
    522,
    466,
    414,
    298,
    430,
    398,
    406,
    436,
    378,
    470,
    410,
    500,
    428,
    692,
    406,
    456,
    498,
    334,
    344,
    408,
    440,
    432
  ]
}
