# Supplementary material for: Expert-enhanced machine learning for cardiac arrhythmia classification
Source: PLoS One. 2021 Dec 23;16(12):e0261571. doi: 10.1371/journal.pone.0261571 (PMC8699667; doi:10.1371/journal.pone.0261571)
Supplement: S1 File — (ZIP) [file pone.0261571.s001.zip › SupportingInformationFiles/fibrillation/patient119_PD58_1.json]

{
  "patientId": "Patient119 (PD58_1)",
  "signals": [
    644,
    500,
    488,
    448,
    442,
    630,
    408,
    500,
    468,
    456,
    632,
    476,
    472,
    476,
    664,
    560,
    492,
    480,
    492,
    592,
    408,
    608,
    608,
    444
  ]
}
