# Supplementary material for: Expert-enhanced machine learning for cardiac arrhythmia classification
Source: PLoS One. 2021 Dec 23;16(12):e0261571. doi: 10.1371/journal.pone.0261571 (PMC8699667; doi:10.1371/journal.pone.0261571)
Supplement: S1 File — (ZIP) [file pone.0261571.s001.zip › SupportingInformationFiles/fibrillation/patient172_JS62_1.json]

{
  "patientId": "Patient172 (JS62_1)",
  "signals": [
    776,
    920,
    572,
    912,
    532,
    864,
    564,
    840,
    880,
    752,
    640,
    676,
    828,
    724,
    688,
    696,
    932,
    780,
    904,
    672,
    820,
    868,
    880,
    800
  ]
}
