# Supplementary material for: Expert-enhanced machine learning for cardiac arrhythmia classification
Source: PLoS One. 2021 Dec 23;16(12):e0261571. doi: 10.1371/journal.pone.0261571 (PMC8699667; doi:10.1371/journal.pone.0261571)
Supplement: S1 File — (ZIP) [file pone.0261571.s001.zip › SupportingInformationFiles/fibrillation/patient176_RP66_3.json]

{
  "patientId": "Patient176 (RP66_3)",
  "signals": [
    1324,
    952,
    700,
    880,
    1024,
    844,
    600,
    888,
    872,
    820,
    912,
    924,
    1116,
    924,
    1072,
    832,
    892,
    820,
    800,
    936,
    832,
    664,
    872,
    736
  ]
}
