# Supplementary material for: Expert-enhanced machine learning for cardiac arrhythmia classification
Source: PLoS One. 2021 Dec 23;16(12):e0261571. doi: 10.1371/journal.pone.0261571 (PMC8699667; doi:10.1371/journal.pone.0261571)
Supplement: S1 File — (ZIP) [file pone.0261571.s001.zip › SupportingInformationFiles/fibrillation/patient133_MN40_2.json]

{
  "patientId": "Patient133 (MN40_2)",
  "signals": [
    394,
    364,
    388,
    438,
    370,
    386,
    682,
    452,
    356,
    338,
    358,
    346,
    368,
    386,
    400,
    456,
    452,
    388,
    480,
    368,
    542,
    402,
    486,
    328
  ]
}
