# Supplementary material for: Expert-enhanced machine learning for cardiac arrhythmia classification
Source: PLoS One. 2021 Dec 23;16(12):e0261571. doi: 10.1371/journal.pone.0261571 (PMC8699667; doi:10.1371/journal.pone.0261571)
Supplement: S1 File — (ZIP) [file pone.0261571.s001.zip › SupportingInformationFiles/fibrillation/patient140_HR42_2.json]

{
  "patientId": "Patient140 (HR42_2)",
  "signals": [
    482,
    510,
    496,
    504,
    504,
    494,
    426,
    412,
    644,
    622,
    546,
    416,
    588,
    512,
    500,
    508,
    518,
    504,
    526,
    842,
    682,
    466,
    608,
    598
  ]
}
