# Supplementary material for: Expert-enhanced machine learning for cardiac arrhythmia classification
Source: PLoS One. 2021 Dec 23;16(12):e0261571. doi: 10.1371/journal.pone.0261571 (PMC8699667; doi:10.1371/journal.pone.0261571)
Supplement: S1 File — (ZIP) [file pone.0261571.s001.zip › SupportingInformationFiles/fibrillation/patient162_FS42_2.json]

{
  "patientId": "Patient162 (FS42_2)",
  "signals": [
    1120,
    684,
    744,
    544,
    932,
    520,
    516,
    776,
    748,
    640,
    748,
    752,
    456,
    860,
    508,
    700,
    492,
    740,
    732,
    948,
    604,
    692,
    504,
    420
  ]
}
