# Supplementary material for: Expert-enhanced machine learning for cardiac arrhythmia classification
Source: PLoS One. 2021 Dec 23;16(12):e0261571. doi: 10.1371/journal.pone.0261571 (PMC8699667; doi:10.1371/journal.pone.0261571)
Supplement: S1 File — (ZIP) [file pone.0261571.s001.zip › SupportingInformationFiles/fibrillation/patient151_AF65_3.json]

{
  "patientId": "Patient151 (AF65_3)",
  "signals": [
    668,
    614,
    950,
    644,
    768,
    768,
    948,
    696,
    672,
    644,
    704,
    916,
    776,
    556,
    708,
    792,
    820,
    832,
    884,
    1024,
    1156,
    804,
    780,
    912
  ]
}
