# Supplementary material for: Expert-enhanced machine learning for cardiac arrhythmia classification
Source: PLoS One. 2021 Dec 23;16(12):e0261571. doi: 10.1371/journal.pone.0261571 (PMC8699667; doi:10.1371/journal.pone.0261571)
Supplement: S1 File — (ZIP) [file pone.0261571.s001.zip › SupportingInformationFiles/fibrillation/patient148_JG38_1.json]

{
  "patientId": "Patient148 (JG38_1)",
  "signals": [
    492,
    604,
    794,
    756,
    514,
    600,
    630,
    548,
    722,
    624,
    556,
    928,
    578,
    466,
    710,
    516,
    682,
    784,
    734,
    596,
    578,
    790,
    474,
    568
  ]
}
