# Supplementary material for: Expert-enhanced machine learning for cardiac arrhythmia classification
Source: PLoS One. 2021 Dec 23;16(12):e0261571. doi: 10.1371/journal.pone.0261571 (PMC8699667; doi:10.1371/journal.pone.0261571)
Supplement: S1 File — (ZIP) [file pone.0261571.s001.zip › SupportingInformationFiles/fibrillation/patient129_MS65_1.json]

{
  "patientId": "Patient129 (MS65_1)",
  "signals": [
    376,
    566,
    444,
    464,
    390,
    376,
    368,
    424,
    392,
    388,
    376,
    372,
    380,
    432,
    408,
    614,
    408,
    460,
    382,
    474,
    532,
    438,
    500,
    376
  ]
}
