# Supplementary material for: Expert-enhanced machine learning for cardiac arrhythmia classification
Source: PLoS One. 2021 Dec 23;16(12):e0261571. doi: 10.1371/journal.pone.0261571 (PMC8699667; doi:10.1371/journal.pone.0261571)
Supplement: S1 File — (ZIP) [file pone.0261571.s001.zip › SupportingInformationFiles/fibrillation/patient180_WR45_2.json]

{
  "patientId": "Patient180 (WR45_2)",
  "signals": [
    544,
    668,
    748,
    784,
    796,
    688,
    776,
    572,
    700,
    748,
    776,
    784,
    720,
    664,
    648,
    688,
    700,
    864,
    860,
    744,
    808,
    712,
    984,
    584
  ]
}
