# Supplementary material for: Expert-enhanced machine learning for cardiac arrhythmia classification
Source: PLoS One. 2021 Dec 23;16(12):e0261571. doi: 10.1371/journal.pone.0261571 (PMC8699667; doi:10.1371/journal.pone.0261571)
Supplement: S1 File — (ZIP) [file pone.0261571.s001.zip › SupportingInformationFiles/fibrillation/patient107_HB28_3.json]

{
  "patientId": "Patient107 (HB28_3)",
  "signals": [
    472,
    380,
    622,
    390,
    340,
    376,
    578,
    386,
    526,
    420,
    380,
    376,
    662,
    498,
    370,
    358,
    366,
    518,
    522,
    794,
    416,
    382,
    550,
    832
  ]
}
