# Supplementary material for: Expert-enhanced machine learning for cardiac arrhythmia classification
Source: PLoS One. 2021 Dec 23;16(12):e0261571. doi: 10.1371/journal.pone.0261571 (PMC8699667; doi:10.1371/journal.pone.0261571)
Supplement: S1 File — (ZIP) [file pone.0261571.s001.zip › SupportingInformationFiles/fibrillation/patient157_CV71_3.json]

{
  "patientId": "Patient157 (CV71_3)",
  "signals": [
    392,
    552,
    596,
    584,
    420,
    672,
    568,
    448,
    460,
    384,
    416,
    548,
    468,
    416,
    400,
    460,
    420,
    404,
    388,
    392,
    500,
    544,
    428,
    396
  ]
}
