# Supplementary material for: Expert-enhanced machine learning for cardiac arrhythmia classification
Source: PLoS One. 2021 Dec 23;16(12):e0261571. doi: 10.1371/journal.pone.0261571 (PMC8699667; doi:10.1371/journal.pone.0261571)
Supplement: S1 File — (ZIP) [file pone.0261571.s001.zip › SupportingInformationFiles/fibrillation/patient126_IS49_1.json]

{
  "patientId": "Patient126 (IS49_1)",
  "signals": [
    1256,
    926,
    992,
    928,
    1078,
    1050,
    724,
    1628,
    966,
    1080,
    986,
    1432,
    1566,
    824,
    760,
    714,
    1450,
    1138,
    1016,
    942,
    982,
    872,
    878,
    820
  ]
}
