# Supplementary material for: Expert-enhanced machine learning for cardiac arrhythmia classification
Source: PLoS One. 2021 Dec 23;16(12):e0261571. doi: 10.1371/journal.pone.0261571 (PMC8699667; doi:10.1371/journal.pone.0261571)
Supplement: S1 File — (ZIP) [file pone.0261571.s001.zip › SupportingInformationFiles/fibrillation/patient155_CH46_2.json]

{
  "patientId": "Patient155 (CH46_2)",
  "signals": [
    852,
    700,
    972,
    580,
    972,
    544,
    976,
    848,
    496,
    556,
    828,
    552,
    532,
    688,
    780,
    528,
    532,
    1172,
    792,
    684,
    640,
    616,
    748,
    616
  ]
}
