# Supplementary material for: Expert-enhanced machine learning for cardiac arrhythmia classification
Source: PLoS One. 2021 Dec 23;16(12):e0261571. doi: 10.1371/journal.pone.0261571 (PMC8699667; doi:10.1371/journal.pone.0261571)
Supplement: S1 File — (ZIP) [file pone.0261571.s001.zip › SupportingInformationFiles/fibrillation/patient134_TS66_2.json]

{
  "patientId": "Patient134 (TS66_2)",
  "signals": [
    420,
    424,
    446,
    396,
    352,
    580,
    388,
    372,
    448,
    562,
    440,
    380,
    394,
    442,
    418,
    394,
    642,
    386,
    342,
    628,
    412,
    398,
    416,
    384
  ]
}
