# Supplementary material for: Expert-enhanced machine learning for cardiac arrhythmia classification
Source: PLoS One. 2021 Dec 23;16(12):e0261571. doi: 10.1371/journal.pone.0261571 (PMC8699667; doi:10.1371/journal.pone.0261571)
Supplement: S1 File — (ZIP) [file pone.0261571.s001.zip › SupportingInformationFiles/fibrillation/patient146_ED37_1.json]

{
  "patientId": "Patient146 (ED37_1)",
  "signals": [
    978,
    716,
    712,
    790,
    716,
    1058,
    816,
    978,
    764,
    1074,
    1084,
    1144,
    1304,
    814,
    884,
    800,
    764,
    716,
    758,
    1132,
    838,
    1202,
    1156,
    784
  ]
}
