# Supplementary material for: Expert-enhanced machine learning for cardiac arrhythmia classification
Source: PLoS One. 2021 Dec 23;16(12):e0261571. doi: 10.1371/journal.pone.0261571 (PMC8699667; doi:10.1371/journal.pone.0261571)
Supplement: S1 File — (ZIP) [file pone.0261571.s001.zip › SupportingInformationFiles/fibrillation/patient142_UB57_1.json]

{
  "patientId": "Patient142 (UB57_1)",
  "signals": [
    866,
    798,
    886,
    694,
    628,
    914,
    652,
    498,
    830,
    738,
    736,
    868,
    1036,
    692,
    722,
    680,
    782,
    656,
    758,
    772,
    674,
    758,
    524,
    628
  ]
}
