# Supplementary material for: Expert-enhanced machine learning for cardiac arrhythmia classification
Source: PLoS One. 2021 Dec 23;16(12):e0261571. doi: 10.1371/journal.pone.0261571 (PMC8699667; doi:10.1371/journal.pone.0261571)
Supplement: S1 File — (ZIP) [file pone.0261571.s001.zip › SupportingInformationFiles/fibrillation/patient119_PD58_2.json]

{
  "patientId": "Patient119 (PD58_2)",
  "signals": [
    460,
    500,
    620,
    516,
    552,
    560,
    484,
    512,
    516,
    520,
    560,
    512,
    632,
    448,
    524,
    496,
    532,
    792,
    624,
    688,
    580,
    496,
    616,
    624
  ]
}
