# Supplementary material for: Expert-enhanced machine learning for cardiac arrhythmia classification
Source: PLoS One. 2021 Dec 23;16(12):e0261571. doi: 10.1371/journal.pone.0261571 (PMC8699667; doi:10.1371/journal.pone.0261571)
Supplement: S1 File — (ZIP) [file pone.0261571.s001.zip › SupportingInformationFiles/fibrillation/patient177_SZ49_3.json]

{
  "patientId": "Patient177 (SZ49_3)",
  "signals": [
    416,
    592,
    620,
    436,
    608,
    400,
    588,
    784,
    468,
    668,
    424,
    608,
    724,
    468,
    352,
    352,
    596,
    420,
    436,
    584,
    672,
    524,
    520,
    768
  ]
}
