# Supplementary material for: Expert-enhanced machine learning for cardiac arrhythmia classification
Source: PLoS One. 2021 Dec 23;16(12):e0261571. doi: 10.1371/journal.pone.0261571 (PMC8699667; doi:10.1371/journal.pone.0261571)
Supplement: S1 File — (ZIP) [file pone.0261571.s001.zip › SupportingInformationFiles/flutter/patient64_HA38_1.json]

{
  "patientId": "Patient64 (HA38_1)",
  "signals": [
    1080,
    2120,
    2164,
    1084,
    1076,
    1076,
    1096,
    1088,
    1088,
    2104,
    2156,
    2120,
    2156,
    2148,
    2160,
    1116,
    1072,
    1084,
    1096,
    1096,
    1084,
    1080,
    1080,
    1092
  ]
}
