# Supplementary material for: Expert-enhanced machine learning for cardiac arrhythmia classification
Source: PLoS One. 2021 Dec 23;16(12):e0261571. doi: 10.1371/journal.pone.0261571 (PMC8699667; doi:10.1371/journal.pone.0261571)
Supplement: S1 File — (ZIP) [file pone.0261571.s001.zip › SupportingInformationFiles/flutter/patient51_AB51_1.json]

{
  "patientId": "Patient51 (AB51_1)",
  "signals": [
    548,
    788,
    444,
    508,
    504,
    568,
    588,
    560,
    752,
    448,
    516,
    500,
    564,
    580,
    560,
    584,
    616,
    524,
    512,
    508,
    532,
    480,
    548,
    492
  ]
}
