# Supplementary material for: Expert-enhanced machine learning for cardiac arrhythmia classification
Source: PLoS One. 2021 Dec 23;16(12):e0261571. doi: 10.1371/journal.pone.0261571 (PMC8699667; doi:10.1371/journal.pone.0261571)
Supplement: S1 File — (ZIP) [file pone.0261571.s001.zip › SupportingInformationFiles/flutter/patient34_AP45_1.json]

{
  "patientId": "Patient34 (AP45_1)",
  "signals": [
    488,
    560,
    436,
    452,
    446,
    456,
    474,
    470,
    644,
    454,
    510,
    476,
    632,
    432,
    466,
    446,
    466,
    560,
    462,
    530,
    454,
    578,
    434,
    512
  ]
}
