# Supplementary material for: Expert-enhanced machine learning for cardiac arrhythmia classification
Source: PLoS One. 2021 Dec 23;16(12):e0261571. doi: 10.1371/journal.pone.0261571 (PMC8699667; doi:10.1371/journal.pone.0261571)
Supplement: S1 File — (ZIP) [file pone.0261571.s001.zip › SupportingInformationFiles/flutter/patient68_KB39_1.json]

{
  "patientId": "Patient68 (KB39_1)",
  "signals": [
    824,
    884,
    552,
    788,
    808,
    580,
    788,
    824,
    884,
    912,
    852,
    828,
    864,
    588,
    752,
    860,
    868,
    868,
    860,
    576,
    796,
    832,
    860,
    564
  ]
}
