# Supplementary material for: Expert-enhanced machine learning for cardiac arrhythmia classification
Source: PLoS One. 2021 Dec 23;16(12):e0261571. doi: 10.1371/journal.pone.0261571 (PMC8699667; doi:10.1371/journal.pone.0261571)
Supplement: S1 File — (ZIP) [file pone.0261571.s001.zip › SupportingInformationFiles/flutter/patient50_KH25_1.json]

{
  "patientId": "Patient50 (KH25_1)",
  "signals": [
    864,
    926,
    878,
    684,
    838,
    642,
    600,
    600,
    614,
    628,
    856,
    670,
    1136,
    904,
    934,
    668,
    1130,
    898,
    672,
    850,
    646,
    596,
    604,
    620
  ]
}
