# Supplementary material for: Expert-enhanced machine learning for cardiac arrhythmia classification
Source: PLoS One. 2021 Dec 23;16(12):e0261571. doi: 10.1371/journal.pone.0261571 (PMC8699667; doi:10.1371/journal.pone.0261571)
Supplement: S1 File — (ZIP) [file pone.0261571.s001.zip › SupportingInformationFiles/flutter/patient33_RF63_2.json]

{
  "patientId": "Patient33 (RF63_2)",
  "signals": [
    540,
    740,
    836,
    488,
    646,
    870,
    646,
    630,
    842,
    876,
    842,
    868,
    850,
    636,
    706,
    712,
    640,
    636,
    622,
    836,
    862,
    862,
    900,
    848
  ]
}
