# Supplementary material for: Expert-enhanced machine learning for cardiac arrhythmia classification
Source: PLoS One. 2021 Dec 23;16(12):e0261571. doi: 10.1371/journal.pone.0261571 (PMC8699667; doi:10.1371/journal.pone.0261571)
Supplement: S1 File — (ZIP) [file pone.0261571.s001.zip › SupportingInformationFiles/flutter/patient80_WW49_1.json]

{
  "patientId": "Patient80 (WW49_1)",
  "signals": [
    608,
    740,
    616,
    736,
    616,
    740,
    612,
    740,
    624,
    736,
    608,
    736,
    624,
    736,
    616,
    740,
    616,
    732,
    620,
    736,
    620,
    736,
    612,
    740
  ]
}
