# Supplementary material for: Expert-enhanced machine learning for cardiac arrhythmia classification
Source: PLoS One. 2021 Dec 23;16(12):e0261571. doi: 10.1371/journal.pone.0261571 (PMC8699667; doi:10.1371/journal.pone.0261571)
Supplement: S1 File — (ZIP) [file pone.0261571.s001.zip › SupportingInformationFiles/flutter/patient72_PS44_2.json]

{
  "patientId": "Patient72 (PS44_2)",
  "signals": [
    616,
    576,
    648,
    668,
    1212,
    688,
    556,
    672,
    684,
    1200,
    700,
    564,
    680,
    680,
    548,
    672,
    680,
    592,
    652,
    664,
    1316,
    608,
    728,
    676
  ]
}
