# Supplementary material for: Expert-enhanced machine learning for cardiac arrhythmia classification
Source: PLoS One. 2021 Dec 23;16(12):e0261571. doi: 10.1371/journal.pone.0261571 (PMC8699667; doi:10.1371/journal.pone.0261571)
Supplement: S1 File — (ZIP) [file pone.0261571.s001.zip › SupportingInformationFiles/flutter/patient19_KS51_1.json]

{
  "patientId": "Patient19 (KS51_1)",
  "signals": [
    652,
    596,
    548,
    672,
    624,
    516,
    680,
    634,
    542,
    602,
    622,
    512,
    672,
    642,
    526,
    622,
    624,
    504,
    678,
    618,
    510,
    682,
    636,
    592
  ]
}
