# Supplementary material for: Expert-enhanced machine learning for cardiac arrhythmia classification
Source: PLoS One. 2021 Dec 23;16(12):e0261571. doi: 10.1371/journal.pone.0261571 (PMC8699667; doi:10.1371/journal.pone.0261571)
Supplement: S1 File — (ZIP) [file pone.0261571.s001.zip › SupportingInformationFiles/flutter/patient46_FH37_1.json]

{
  "patientId": "Patient46 (FH37_1)",
  "signals": [
    678,
    794,
    884,
    682,
    604,
    790,
    624,
    586,
    592,
    598,
    654,
    778,
    680,
    768,
    638,
    596,
    586,
    588,
    600,
    634,
    794,
    686,
    790,
    662
  ]
}
